# Supplementary material for: Bis[(1-ammonio­ethane-1,1-di­yl)diphospho­nato-κ2 O,O′]diaqua­nickel(II) nona­hydrate
Source: Acta Crystallogr Sect E Struct Rep Online. 2010 Apr 30;66(Pt 5):m591–2. doi: 10.1107/S160053681001531X (PMC2979174; doi:10.1107/S160053681001531X)
Supplement: Supplementary file 2 [file e-66-0m591-Isup2.hkl]

# 
# h,k,l, Fc-squared, Fo-squared, sigma(Fo-squared) and status flag 
# 
data_I
_shelx_title ' 25 in P2(1)/c' 
_shelx_refln_list_code          4 
_shelx_F_calc_maximum      267.17 
_exptl_crystal_F_000      1392.00 
_reflns_d_resolution_high  0.7464 
 
loop_ 
 _symmetry_equiv_pos_as_xyz 
 'x, y, z' 
 '-x, y+1/2, -z+1/2' 
 '-x, -y, -z' 
 'x, -y-1/2, z-1/2' 
 
_cell_length_a    15.1408 
_cell_length_b    13.1972 
_cell_length_c    12.9344 
_cell_angle_alpha  90.000 
_cell_angle_beta  106.169 
_cell_angle_gamma  90.000 
 
_shelx_F_squared_multiplier     1.000 
 
loop_ 
 _refln_index_h 
 _refln_index_k 
 _refln_index_l 
 _refln_F_squared_calc 
 _refln_F_squared_meas 
 _refln_F_squared_sigma 
 _refln_observed_status 
   1   0   0      817.19      202.75      9.80 o 
   2   0   0     2145.01     1860.40     19.04 o 
   3   0   0    12698.02    13295.82    119.69 o 
   4   0   0     2006.97     1953.85     22.70 o 
   5   0   0      107.46      123.34      6.52 o 
   6   0   0     8524.27     7956.34    100.24 o 
   7   0   0     5139.41     5879.66     54.80 o 
   8   0   0     1862.59     1894.89     24.07 o 
   9   0   0     1729.78     1956.13     25.60 o 
  10   0   0       51.22       34.12      6.94 o 
  11   0   0      722.87      767.20     27.05 o 
  12   0   0    10290.62     9885.34    221.52 o 
  13   0   0      871.97      829.58    137.55 o 
  14   0   0     3064.41     2954.58    149.99 o 
  15   0   0     2155.30     2018.46    125.87 o 
  16   0   0     3419.82     3632.18    180.89 o 
  17   0   0      823.26      725.83     89.69 o 
  18   0   0      994.96      923.31    101.00 o 
  19   0   0      297.23      290.18     76.13 o 
   1   1   0     3585.14     3650.10     24.76 o 
   2   1   0    14822.97    16020.05    107.65 o 
   3   1   0     2983.35     3415.43     24.61 o 
   4   1   0     5830.66     6266.12     42.26 o 
   5   1   0      797.09      656.20      8.30 o 
   6   1   0     4914.09     5403.32     35.75 o 
   7   1   0     1094.39     1076.16     11.34 o 
   8   1   0     7470.09     7492.82     47.48 o 
   9   1   0      200.22      203.26      7.50 o 
  10   1   0     1014.99     1049.32     14.69 o 
  11   1   0       63.26       52.21      9.22 o 
  12   1   0     3612.64     3556.12     74.14 o 
  13   1   0      733.97      779.86     42.47 o 
  14   1   0     2973.99     3091.61    181.27 o 
  15   1   0      796.26      780.26     58.06 o 
  16   1   0        2.15      -22.14     24.50 o 
  17   1   0        0.64        0.96     26.58 o 
  18   1   0       13.41       32.53     33.15 o 
  19   1   0      443.14      419.73     62.18 o 
   0   2   0    15849.19    16045.39    136.96 o 
   1   2   0     2282.80     2154.25     15.72 o 
   2   2   0     5893.98     6018.03     39.50 o 
   3   2   0     1458.77     1307.44     11.50 o 
   4   2   0    17526.08    18780.31    113.57 o 
   5   2   0       34.79       16.76      2.57 o 
   6   2   0      188.74      103.46      4.09 o 
   7   2   0       16.61       15.19      2.84 o 
   8   2   0     5175.34     4933.31     34.80 o 
   9   2   0      265.76      248.76      6.83 o 
  10   2   0    16905.25    17332.72    129.69 o 
  11   2   0      146.21      185.94     11.03 o 
  12   2   0       78.09       74.45     17.36 o 
  13   2   0      124.39      128.47     24.61 o 
  14   2   0     1193.93     1084.45     50.56 o 
  15   2   0      188.39      155.34     39.57 o 
  16   2   0     4716.20     4862.02    336.54 o 
  17   2   0       34.06       54.71     31.39 o 
  18   2   0     1873.96     1872.94     95.72 o 
  19   2   0      505.57      559.88     63.40 o 
   1   3   0        1.12       12.55      2.70 o 
   2   3   0      594.37      723.96      8.02 o 
   3   3   0       54.60       45.64      3.00 o 
   4   3   0    32983.00    33912.52    187.66 o 
   5   3   0     4497.68     4398.44     31.22 o 
   6   3   0     1001.30     1129.19     11.81 o 
   7   3   0     3444.30     3792.11     27.00 o 
   8   3   0     3934.38     4131.21     29.46 o 
   9   3   0      326.57      384.50      8.48 o 
  10   3   0      611.95      588.75     15.46 o 
  11   3   0      792.06      844.94     21.38 o 
  12   3   0     4348.84     4198.23     75.27 o 
  13   3   0      276.89      343.46     31.98 o 
  14   3   0      595.49      719.29     44.17 o 
  15   3   0      676.11      767.11     47.14 o 
  16   3   0      147.70      213.00     41.10 o 
  17   3   0      365.87      287.92     82.16 o 
  18   3   0      787.19      819.92     68.75 o 
  19   3   0      957.12      897.95     76.13 o 
   0   4   0      657.30      683.96     12.80 o 
   1   4   0     4623.78     5057.24     34.48 o 
   2   4   0    26751.51    26242.28    149.88 o 
   3   4   0       11.84       28.47      2.74 o 
   4   4   0    15868.68    16214.25     93.28 o 
   5   4   0      187.01      167.24      4.83 o 
   6   4   0    11260.98    12026.50     74.92 o 
   7   4   0     8995.66     9178.43     58.34 o 
   8   4   0      688.26      625.33     10.22 o 
   9   4   0     1834.26     1827.63     20.99 o 
  10   4   0     3402.35     3253.96     42.21 o 
  11   4   0       58.53       64.35     12.13 o 
  12   4   0      112.69      154.09     20.32 o 
  13   4   0     1393.04     1427.43     50.48 o 
  14   4   0     2957.33     2875.55     85.13 o 
  15   4   0     1907.03     2006.97     71.98 o 
  16   4   0     1082.89     1045.00     59.95 o 
  17   4   0      284.99      219.02     42.90 o 
  18   4   0     2823.70     2939.57    121.63 o 
   1   5   0     1067.31      927.31     10.86 o 
   2   5   0     2575.19     2533.66     20.57 o 
   3   5   0      547.72      557.07      7.92 o 
   4   5   0        7.16       21.79      3.29 o 
   5   5   0      565.46      578.88      8.67 o 
   6   5   0       45.54       50.56      4.29 o 
   7   5   0       31.89       29.38      3.95 o 
   8   5   0      999.75      957.44     13.38 o 
   9   5   0      238.74      274.64      9.55 o 
  10   5   0     1821.06     1774.60     32.24 o 
  11   5   0      278.60      246.35     16.83 o 
  12   5   0      937.65      878.83     35.27 o 
  13   5   0       19.72       23.97     16.41 o 
  14   5   0     1574.30     1452.44     60.06 o 
  15   5   0      343.31      366.76     61.04 o 
  16   5   0      425.74      510.11     43.62 o 
  17   5   0      252.37      317.93     53.51 o 
  18   5   0      218.02      292.73     72.36 o 
   0   6   0      494.29      427.86     10.29 o 
   1   6   0     3104.22     2848.88     22.36 o 
   2   6   0     4726.84     4474.56     32.81 o 
   3   6   0     1727.55     1778.38     17.02 o 
   4   6   0     5084.60     5092.60     38.37 o 
   5   6   0      513.04      523.70     10.03 o 
   6   6   0     4423.56     4376.99     33.76 o 
   7   6   0     2441.35     2274.76     22.34 o 
   8   6   0     2173.67     2202.10     24.61 o 
   9   6   0       73.69       62.65      9.63 o 
  10   6   0     1175.59     1143.99     33.33 o 
  11   6   0      247.84      252.28     17.40 o 
  12   6   0     3660.60     3550.15     63.54 o 
  13   6   0     1419.37     1335.20     47.51 o 
  14   6   0     4278.82     4403.82     95.78 o 
  15   6   0      752.57      699.37     47.23 o 
  16   6   0      140.90      214.90     57.66 o 
  17   6   0      196.20      173.19     45.30 o 
  18   6   0     1247.06     1389.11    131.90 o 
   1   7   0     1268.58     1369.32     14.84 o 
   2   7   0      730.80      733.73     13.21 o 
   3   7   0      597.78      677.90     10.58 o 
   4   7   0     3146.81     3213.52     27.77 o 
   5   7   0      638.83      593.91     11.65 o 
   6   7   0     2509.28     2587.00     24.66 o 
   7   7   0       45.59       40.09      6.21 o 
   8   7   0       75.00       74.64      9.65 o 
   9   7   0       95.16      113.17     12.34 o 
  10   7   0      259.91      268.36     16.79 o 
  11   7   0     1978.48     2019.99     45.33 o 
  12   7   0       19.38       19.76     14.88 o 
  13   7   0      378.30      302.79     33.96 o 
  14   7   0       46.44       50.98     24.71 o 
  15   7   0      532.50      609.71     58.89 o 
  16   7   0      357.85      339.79    128.13 o 
  17   7   0      558.80      827.87     72.46 o 
   0   8   0     2542.00     2637.17     33.60 o 
   1   8   0     4691.27     4812.32     35.76 o 
   2   8   0    17577.06    17348.66    118.90 o 
   3   8   0     1555.52     1649.25     18.54 o 
   4   8   0     5005.99     4936.66     40.52 o 
   5   8   0    12704.82    12665.45     91.23 o 
   6   8   0       12.98       19.86      6.28 o 
   7   8   0        4.19        9.45      7.05 o 
   8   8   0      400.69      427.79     18.30 o 
   9   8   0     2026.33     1928.80     36.32 o 
  10   8   0      710.48      709.36     27.41 o 
  11   8   0     1372.73     1303.43     50.93 o 
  12   8   0     5555.06     5486.59    107.38 o 
  13   8   0     2598.87     2631.80     94.73 o 
  14   8   0      633.61      650.92     47.41 o 
  15   8   0      166.57      108.84     31.60 o 
  16   8   0      559.87      466.57     57.55 o 
  17   8   0     1784.41     1816.01     99.13 o 
   1   9   0    13114.20    12906.03     93.61 o 
   2   9   0     2303.13     2406.79     28.12 o 
   3   9   0     9043.05     9042.70    103.08 o 
   4   9   0       34.82       52.66      7.91 o 
   5   9   0       24.84       19.41      7.53 o 
   6   9   0     6699.92     6533.65     88.06 o 
   7   9   0     5938.00     6058.97     75.47 o 
   8   9   0        6.92       15.60     10.72 o 
   9   9   0      921.73      882.68     29.36 o 
  10   9   0     6394.24     6182.25    132.25 o 
  11   9   0      742.50      721.31     34.73 o 
  12   9   0     1220.13     1180.31     50.35 o 
  13   9   0        5.66       10.20     23.79 o 
  14   9   0        3.27       16.55     24.11 o 
  15   9   0      290.99      374.51     43.07 o 
  16   9   0      269.63      323.53     94.21 o 
   0  10   0    12521.76    12178.11    170.79 o 
   1  10   0     1900.19     1836.15     34.72 o 
   2  10   0    11987.13    12169.85    114.20 o 
   3  10   0     3226.66     3258.94     45.88 o 
   4  10   0       91.99       99.18     11.28 o 
   5  10   0     2399.05     2367.19     35.94 o 
   6  10   0      111.72      120.40     12.46 o 
   7  10   0        4.78       -0.47     11.72 o 
   8  10   0       11.39       13.67     12.68 o 
   9  10   0     1243.69     1174.03     37.51 o 
  10  10   0     2971.07     3007.05     68.21 o 
  11  10   0      835.94      820.88     37.54 o 
  12  10   0      218.74      243.60     26.38 o 
  13  10   0        1.35      -11.22     24.89 o 
  14  10   0      452.94      528.20     47.54 o 
  15  10   0      950.10      804.44     65.43 o 
  16  10   0     2910.76     2972.80    329.00 o 
   1  11   0      782.20      838.28     31.12 o 
   2  11   0      221.02      179.12     15.41 o 
   3  11   0     4127.20     4111.66     59.61 o 
   4  11   0       62.96       63.26     12.74 o 
   5  11   0      762.94      701.57     28.74 o 
   6  11   0      249.17      262.70     19.22 o 
   7  11   0      130.96      139.96     16.78 o 
   8  11   0        0.63       -7.23     12.77 o 
   9  11   0     2233.00     2227.37     58.18 o 
  10  11   0     1497.23     1549.13     49.64 o 
  11  11   0     1050.45     1011.22     42.63 o 
  12  11   0      176.56      174.62     25.51 o 
  13  11   0     1236.02     1290.67     56.21 o 
  14  11   0      316.40      332.39     42.47 o 
  15  11   0      389.25      450.34     60.49 o 
   0  12   0     3112.32     3054.40     72.42 o 
   1  12   0      855.72      827.97     33.90 o 
   2  12   0      445.44      473.62     21.66 o 
   3  12   0     1517.13     1492.78     34.76 o 
   4  12   0     1165.31     1113.05     33.30 o 
   5  12   0        0.92        0.52     12.50 o 
   6  12   0     2164.73     2273.39     52.94 o 
   7  12   0        9.23       26.49     15.72 o 
   8  12   0     2030.97     2056.84     51.72 o 
   9  12   0     1581.87     1590.62     50.76 o 
  10  12   0     3949.09     3899.56     84.22 o 
  11  12   0      952.79      984.46     48.89 o 
  12  12   0      135.98      139.74     29.07 o 
  13  12   0      263.28      289.87     34.55 o 
  14  12   0       27.37       72.51     38.61 o 
   1  13   0       17.12        6.42     12.42 o 
   2  13   0       91.18      117.05     15.84 o 
   3  13   0     2319.06     2408.78     46.96 o 
   4  13   0     1991.00     2013.48     46.14 o 
   5  13   0      375.43      423.90     27.72 o 
   6  13   0       24.40       21.66     16.24 o 
   7  13   0      239.75      232.48     24.18 o 
   8  13   0       26.86       57.19     28.61 o 
   9  13   0     2650.88     2753.07    138.68 o 
  10  13   0      478.94      470.59     45.59 o 
  11  13   0        3.60      -24.61     25.75 o 
  12  13   0     1059.23     1032.54     62.37 o 
  13  13   0       23.54       26.03     35.74 o 
   0  14   0     5313.39     5351.22    177.11 o 
   1  14   0        6.64       -8.53     13.11 o 
   2  14   0      406.07      422.01     23.87 o 
   3  14   0       57.37       52.28     16.01 o 
   4  14   0      552.21      532.71     29.98 o 
   5  14   0      450.59      520.20     33.83 o 
   6  14   0     1156.29     1172.14     46.66 o 
   7  14   0       76.15       99.54     22.91 o 
   8  14   0      809.20      789.60     52.88 o 
   9  14   0       42.73       18.69     28.24 o 
  10  14   0        6.88       20.12     29.44 o 
  11  14   0     1873.04     2021.23    100.69 o 
   1  15   0      808.59      807.08     44.97 o 
   2  15   0      106.49      102.73     22.58 o 
   3  15   0      165.83      159.54     29.60 o 
   4  15   0      256.91      273.79     32.18 o 
   5  15   0      674.71      740.32     57.49 o 
   6  15   0     1534.02     1579.84     60.63 o 
   7  15   0      332.33      311.26     35.78 o 
   8  15   0        0.98      -25.94     25.94 o 
   9  15   0       56.42       40.83     35.14 o 
  10  15   0      376.02      364.80     79.14 o 
   0  16   0      180.93      273.05     38.92 o 
   1  16   0     1233.18     1219.30     76.78 o 
   2  16   0     2412.00     2477.69     66.14 o 
   3  16   0      170.69      223.19     36.01 o 
   4  16   0     1073.71     1118.30     76.15 o 
   5  16   0       64.51       51.04     26.69 o 
   6  16   0      989.70     1002.39     71.69 o 
   7  16   0      291.09      394.78     40.40 o 
   8  16   0     1166.41     1080.83    113.81 o 
   1  17   0       47.66       84.94     24.77 o 
   2  17   0     1316.16     1406.77     64.70 o 
   3  17   0      589.84      610.58     46.06 o 
   4  17   0      145.34      153.63     32.89 o 
   5  17   0      626.95      677.41     56.26 o 
 -19   1   1      124.17      105.72     39.27 o 
 -18   1   1      524.23      592.40     60.22 o 
 -17   1   1     1635.12     1764.53     88.73 o 
 -16   1   1     2990.20     3150.09    117.47 o 
 -15   1   1     1351.88     1127.65     68.97 o 
 -14   1   1     1469.63     1533.12     74.31 o 
 -13   1   1     1018.20      978.82    110.38 o 
 -12   1   1    17822.18    17799.45    203.40 o 
 -11   1   1     4589.18     4934.61     59.68 o 
 -10   1   1       65.56       67.58      5.79 o 
  -9   1   1     1596.41     1591.82     15.88 o 
  -8   1   1     3115.52     3050.68     23.37 o 
  -7   1   1     1407.08     1451.05     13.85 o 
  -6   1   1     6042.34     7422.92     48.94 o 
  -5   1   1     2128.06     1838.08     15.62 o 
  -4   1   1     2592.80     2392.19     18.89 o 
  -3   1   1     6042.12     6279.20     46.50 o 
  -2   1   1    11649.33    11574.42     84.66 o 
  -1   1   1     1949.53     1904.65     19.56 o 
   0   1   1    71380.04    73387.26    574.72 o 
   1   1   1     5314.19     5570.91     35.53 o 
   2   1   1      584.83      634.47      5.89 o 
   3   1   1    41410.28    42240.62    232.29 o 
   4   1   1    35382.44    35635.40    210.53 o 
   5   1   1     2939.17     2989.19     21.81 o 
   6   1   1       16.31       52.27      4.39 o 
   7   1   1     2536.20     2587.01     21.12 o 
   8   1   1      719.19      682.42     10.03 o 
   9   1   1     8855.19     8889.44     59.00 o 
  10   1   1     9763.10    10055.38     83.61 o 
  11   1   1     2028.07     2079.10     37.41 o 
  12   1   1      133.02      183.42     24.97 o 
  13   1   1      628.11      711.17     54.72 o 
  14   1   1      193.43      276.96     31.50 o 
  15   1   1      511.95      462.98     48.89 o 
  16   1   1     2738.27     2601.95    106.86 o 
  17   1   1        3.47       18.62     30.32 o 
  18   1   1     1999.33     1966.46    143.21 o 
  19   1   1     2083.18     2171.44    109.19 o 
 -19   2   1     2749.52     2562.93    123.61 o 
 -18   2   1      110.56      121.08     39.70 o 
 -17   2   1      161.72      194.36     40.67 o 
 -16   2   1     1693.78     1675.17     82.89 o 
 -15   2   1      219.56      228.84     38.31 o 
 -14   2   1       29.12       41.45     23.63 o 
 -13   2   1      322.78      383.54     26.83 o 
 -12   2   1    17639.73    17261.95    228.42 o 
 -11   2   1       23.61       18.84      7.73 o 
 -10   2   1    11509.85    11597.40     94.56 o 
  -9   2   1      110.43      110.58      5.44 o 
  -8   2   1      150.98      172.75      5.17 o 
  -7   2   1     1357.79     1444.47     14.02 o 
  -6   2   1       25.94       16.44      2.93 o 
  -5   2   1       48.93       24.53      2.74 o 
  -4   2   1     1717.83     1590.64     13.84 o 
  -3   2   1    11292.95    11563.81     77.35 o 
  -2   2   1     8220.55     8396.51     56.79 o 
  -1   2   1       31.01       31.73      1.79 o 
   0   2   1     2872.20     3155.34     22.23 o 
   1   2   1     5515.60     5804.45     37.68 o 
   2   2   1     6667.96     7088.19     45.86 o 
   3   2   1      106.79       90.83      3.49 o 
   4   2   1      516.80      484.58      6.73 o 
   5   2   1     3184.72     3574.25     25.05 o 
   6   2   1      338.13      277.87      5.95 o 
   7   2   1     1930.23     1932.10     17.05 o 
   8   2   1      862.27      835.83     10.97 o 
   9   2   1      372.41      416.41      8.52 o 
  10   2   1     1908.71     2028.67     24.69 o 
  11   2   1        7.72       20.79     11.18 o 
  12   2   1      966.93     1017.85     42.10 o 
  13   2   1     3927.38     4048.28    100.83 o 
  14   2   1     1795.80     1818.44     69.40 o 
  15   2   1      646.44      645.88     55.41 o 
  16   2   1      634.83      628.34     56.96 o 
  17   2   1     1422.18     1300.50    140.57 o 
  18   2   1       99.75      141.87     42.09 o 
  19   2   1       72.17       68.59     55.02 o 
 -19   3   1      903.07      944.51     75.78 o 
 -18   3   1     2469.35     2568.47    112.61 o 
 -17   3   1        1.13       27.54     30.32 o 
 -16   3   1     2683.78     2573.50    104.68 o 
 -15   3   1        4.79       19.36     24.46 o 
 -14   3   1      247.44      209.78     28.47 o 
 -13   3   1       11.75       26.12     15.91 o 
 -12   3   1     2305.94     2386.15     45.05 o 
 -11   3   1        3.64       19.51      9.00 o 
 -10   3   1     9534.57     9661.36     79.30 o 
  -9   3   1        9.40        8.73      4.99 o 
  -8   3   1      223.70      209.70      5.66 o 
  -7   3   1     1585.69     1766.76     14.84 o 
  -6   3   1     5743.22     6286.43     39.63 o 
  -5   3   1     2156.51     2424.04     18.89 o 
  -4   3   1    32946.80    33360.32    197.40 o 
  -3   3   1       10.90        8.78      2.31 o 
  -2   3   1     6125.67     5843.71     40.30 o 
  -1   3   1     2401.32     2188.58     17.59 o 
   0   3   1       15.88       28.19      2.60 o 
   1   3   1      753.75      874.33      8.44 o 
   2   3   1    37600.88    39033.96    218.97 o 
   3   3   1     4055.60     4080.35     27.21 o 
   4   3   1       23.74       65.53      3.52 o 
   5   3   1    12697.45    13187.68     81.93 o 
   6   3   1     7625.18     8486.86     54.67 o 
   7   3   1     2427.06     2668.96     21.73 o 
   8   3   1     2689.45     2568.36     21.86 o 
   9   3   1     1259.62     1306.10     15.56 o 
  10   3   1     3382.29     3281.69     33.02 o 
  11   3   1      536.70      538.83     22.45 o 
  12   3   1      941.17      856.38     36.40 o 
  13   3   1     3204.64     3088.82     72.54 o 
  14   3   1     3178.27     3396.66     94.43 o 
  15   3   1       75.46      120.44     26.65 o 
  16   3   1     2284.84     2341.12     81.11 o 
  17   3   1      118.36       91.64     35.95 o 
  18   3   1      462.46      438.73     56.49 o 
 -19   4   1      718.45      752.18    137.18 o 
 -18   4   1      505.21      484.41     57.98 o 
 -17   4   1       45.51       26.15     30.90 o 
 -16   4   1      108.02      101.73     32.04 o 
 -15   4   1      108.16      113.87     25.70 o 
 -14   4   1      312.91      362.86     33.64 o 
 -13   4   1        6.81       23.39     16.50 o 
 -12   4   1      121.10      121.09     14.39 o 
 -11   4   1      378.45      384.36     16.20 o 
 -10   4   1        0.27        8.25      7.47 o 
  -9   4   1        1.56       -4.25      4.25 o 
  -8   4   1     1731.91     1825.73     17.57 o 
  -7   4   1       47.61       97.86      4.53 o 
  -6   4   1        1.97        6.27      2.76 o 
  -5   4   1      107.20      165.11      4.89 o 
  -4   4   1     1592.10     1520.79     14.25 o 
  -3   4   1    12052.76    11977.62     73.25 o 
  -2   4   1      201.98      175.37      5.05 o 
  -1   4   1     5982.55     5853.53     40.20 o 
   0   4   1    33507.67    33538.21    198.89 o 
   1   4   1     1064.68     1033.98     10.00 o 
   2   4   1      178.37      202.36      5.10 o 
   3   4   1     7764.83     8440.07     51.11 o 
   4   4   1       94.58       45.60      3.50 o 
   5   4   1        1.09       12.49      3.19 o 
   6   4   1     2053.92     2465.48     20.99 o 
   7   4   1     4402.00     4572.53     33.64 o 
   8   4   1      130.30      140.57      6.04 o 
   9   4   1     1102.73     1096.90     16.48 o 
  10   4   1     3129.79     3043.83     39.62 o 
  11   4   1     2718.82     2852.03     47.81 o 
  12   4   1      197.20      180.44     19.00 o 
  13   4   1     2852.71     2783.06     97.37 o 
  14   4   1      392.25      311.42     34.19 o 
  15   4   1       63.99       52.53     24.21 o 
  16   4   1      204.55      252.82     35.35 o 
  17   4   1      170.22      204.48     75.75 o 
  18   4   1      194.14      233.70     47.68 o 
 -18   5   1     1082.89      850.64     70.50 o 
 -17   5   1        6.09       22.77     30.32 o 
 -16   5   1      642.87      631.93     46.05 o 
 -15   5   1       56.07       83.57     25.05 o 
 -14   5   1     7603.27     7794.33    163.17 o 
 -13   5   1      258.23      248.09     21.88 o 
 -12   5   1     1623.25     1622.16     40.17 o 
 -11   5   1        3.64       -3.58      8.97 o 
 -10   5   1     4492.79     4373.47     56.67 o 
  -9   5   1       44.40       46.23      7.04 o 
  -8   5   1     7419.52     7312.42     53.89 o 
  -7   5   1        3.54        1.42      3.47 o 
  -6   5   1     4345.43     4467.86     33.06 o 
  -5   5   1       17.09       25.00      3.51 o 
  -4   5   1     1824.49     1663.85     18.84 o 
  -3   5   1       88.46      117.37      4.40 o 
  -2   5   1     8941.16     8961.40     57.07 o 
  -1   5   1      602.99      666.86      8.76 o 
   0   5   1     2963.18     2672.00     20.35 o 
   1   5   1      682.53      638.77      8.32 o 
   2   5   1    24397.84    25439.65    146.73 o 
   3   5   1      221.14      177.39      5.31 o 
   4   5   1    19693.12    20898.10    116.94 o 
   5   5   1       25.54       21.76      3.53 o 
   6   5   1    24346.09    24621.55    140.49 o 
   7   5   1     1930.97     1824.44     18.66 o 
   8   5   1     2689.68     2572.22     23.88 o 
   9   5   1      436.62      446.68     12.28 o 
  10   5   1     1960.41     1953.49     32.93 o 
  11   5   1       19.24        3.88     11.18 o 
  12   5   1      571.91      579.63     28.43 o 
  13   5   1      506.13      583.75     35.57 o 
  14   5   1     4423.96     4342.00     94.76 o 
  15   5   1     3298.85     3329.66     97.36 o 
  16   5   1      183.72      173.92     61.07 o 
  17   5   1     1088.19     1039.21    169.59 o 
  18   5   1      280.91      398.72     83.66 o 
 -18   6   1       74.88       83.66     55.78 o 
 -17   6   1      142.80      125.36     41.08 o 
 -16   6   1       19.54       -0.23     23.01 o 
 -15   6   1        0.54       13.68     21.76 o 
 -14   6   1      103.16      104.37     22.14 o 
 -13   6   1       15.24       17.62     14.91 o 
 -12   6   1      235.69      219.76     19.31 o 
 -11   6   1     7864.87     7599.98     88.63 o 
 -10   6   1     1485.62     1480.68     30.43 o 
  -9   6   1     1825.01     1889.60     33.45 o 
  -8   6   1      523.63      519.36     19.16 o 
  -7   6   1       33.80       47.97      4.90 o 
  -6   6   1       88.98       94.11      5.61 o 
  -5   6   1     2242.60     2400.43     21.27 o 
  -4   6   1       71.46       94.20      4.86 o 
  -3   6   1     1835.69     1745.90     18.26 o 
  -2   6   1     1840.59     1777.83     16.65 o 
  -1   6   1      120.88      179.30      5.70 o 
   0   6   1     2672.03     2548.91     21.33 o 
   1   6   1     1042.68     1444.04     15.16 o 
   2   6   1     3395.99     3154.66     25.35 o 
   3   6   1    10858.04    11344.39     71.17 o 
   4   6   1     1179.45     1219.14     13.52 o 
   5   6   1      205.40      239.10      6.88 o 
   6   6   1      150.19      149.61      6.39 o 
   7   6   1        0.92       -2.36      3.81 o 
   8   6   1      617.67      588.73     14.80 o 
   9   6   1      421.66      460.82     13.59 o 
  10   6   1     2461.18     2259.88     55.55 o 
  11   6   1      223.45      227.49     18.50 o 
  12   6   1       32.43       52.54     17.46 o 
  13   6   1       60.14       77.65     25.04 o 
  14   6   1      156.72      110.69     28.26 o 
  15   6   1      162.25      175.96     40.75 o 
  16   6   1        2.34       -5.66     35.42 o 
  17   6   1       90.19       77.19     38.20 o 
 -18   7   1     1379.86     1226.30    122.10 o 
 -17   7   1       95.10       90.79     37.50 o 
 -16   7   1      379.47      423.21     53.22 o 
 -15   7   1      249.58      280.32     50.12 o 
 -14   7   1     3841.52     3768.53     87.33 o 
 -13   7   1     1544.38     1479.68     45.79 o 
 -12   7   1     2734.63     2625.30     59.74 o 
 -11   7   1       64.89       71.10     12.09 o 
 -10   7   1     2413.44     2435.50     40.98 o 
  -9   7   1      891.03      849.89     24.29 o 
  -8   7   1      689.01      625.35     19.95 o 
  -7   7   1     1081.72     1074.34     16.25 o 
  -6   7   1      951.81      921.69     14.30 o 
  -5   7   1      742.13      789.44     12.09 o 
  -4   7   1    19943.37    20058.97    139.30 o 
  -3   7   1      865.94      838.81     11.98 o 
  -2   7   1    19134.06    19645.32    135.15 o 
  -1   7   1        3.22        0.89      3.43 o 
   0   7   1     7320.05     7500.05     51.16 o 
   1   7   1     3497.76     3722.14     30.30 o 
   2   7   1      643.03      613.77     10.20 o 
   3   7   1       12.06       41.21      4.52 o 
   4   7   1     8146.58     8401.50     57.50 o 
   5   7   1       29.56       39.43      5.05 o 
   6   7   1     9196.91     9291.51     65.47 o 
   7   7   1     2188.99     2237.38     28.91 o 
   8   7   1      158.92      173.64     10.72 o 
   9   7   1      139.53      153.84     13.95 o 
  10   7   1      593.59      564.38     28.40 o 
  11   7   1      251.60      273.47     23.06 o 
  12   7   1    12239.25    11996.61    191.74 o 
  13   7   1       65.49       51.59     24.66 o 
  14   7   1      951.96      904.02     53.47 o 
  15   7   1      333.28      305.03     52.53 o 
  16   7   1      859.14      881.31     88.19 o 
  17   7   1     1297.22     1242.63    172.23 o 
 -17   8   1      209.39      233.12     73.49 o 
 -16   8   1      355.28      320.40     51.69 o 
 -15   8   1      368.87      434.16     53.40 o 
 -14   8   1     2429.46     2560.79     83.57 o 
 -13   8   1      293.89      356.77     31.64 o 
 -12   8   1       33.83       34.73     16.17 o 
 -11   8   1      242.82      256.20     26.50 o 
 -10   8   1     4184.67     4110.77     75.15 o 
  -9   8   1      157.50      157.73     13.74 o 
  -8   8   1      826.20      881.97     22.40 o 
  -7   8   1     1595.93     1558.09     28.74 o 
  -6   8   1       22.70       35.78      6.27 o 
  -5   8   1     1039.40     1010.47     15.44 o 
  -4   8   1      111.56       99.42      6.99 o 
  -3   8   1      280.36      301.26      8.86 o 
  -2   8   1     9499.76     9853.66     66.11 o 
  -1   8   1     7010.52     6883.90     50.10 o 
   0   8   1     8200.50     8109.90     57.47 o 
   1   8   1     1013.20     1046.22     14.13 o 
   2   8   1       41.31       39.69      5.41 o 
   3   8   1     2569.91     2619.52     25.81 o 
   4   8   1     3046.36     3165.78     29.75 o 
   5   8   1       76.85       67.42      7.16 o 
   6   8   1     1834.83     1743.81     30.04 o 
   7   8   1      121.74      117.29     10.60 o 
   8   8   1     1463.10     1467.11     31.55 o 
   9   8   1      771.67      751.13     25.08 o 
  10   8   1     1684.19     1606.33     45.60 o 
  11   8   1      886.25      868.99     36.36 o 
  12   8   1        3.65      -11.76     17.77 o 
  13   8   1     1140.89     1134.67     55.48 o 
  14   8   1       36.23       26.30     24.28 o 
  15   8   1       60.92       70.99     28.91 o 
  16   8   1       24.10       37.75     35.97 o 
  17   8   1      315.80      270.41     52.73 o 
 -17   9   1      167.17      204.08     48.49 o 
 -16   9   1      812.08      851.29     71.67 o 
 -15   9   1      177.54      237.51     36.64 o 
 -14   9   1     2478.76     2550.08     85.03 o 
 -13   9   1      982.68      936.34     46.56 o 
 -12   9   1     3697.02     3774.71     78.11 o 
 -11   9   1      221.34      216.54     23.11 o 
 -10   9   1     6841.96     6814.82    117.58 o 
  -9   9   1        6.95       19.04     12.44 o 
  -8   9   1       49.61       52.71     12.38 o 
  -7   9   1      102.00      115.10     15.95 o 
  -6   9   1       92.77      122.64     11.67 o 
  -5   9   1       71.39       93.86      9.36 o 
  -4   9   1      195.57      211.60     11.31 o 
  -3   9   1        9.82       12.89      6.30 o 
  -2   9   1     9537.58     9897.12     71.60 o 
  -1   9   1       32.07       35.67      5.99 o 
   0   9   1     7881.63     7716.95     62.33 o 
   1   9   1        8.35       22.56      6.09 o 
   2   9   1    17273.48    17248.70    151.33 o 
   3   9   1      700.86      675.88     21.03 o 
   4   9   1     5234.43     5141.00     57.73 o 
   5   9   1     1353.44     1292.46     25.16 o 
   6   9   1     2382.53     2294.99     32.85 o 
   7   9   1       13.61       13.25      7.89 o 
   8   9   1     2084.79     2130.77     39.27 o 
   9   9   1     1207.45     1204.60     32.16 o 
  10   9   1     2366.05     2336.75     57.89 o 
  11   9   1      362.73      348.33     28.78 o 
  12   9   1      584.61      613.20     38.79 o 
  13   9   1      100.15      114.14     24.71 o 
  14   9   1      707.36      802.44     54.37 o 
  15   9   1      104.41      100.37     36.80 o 
  16   9   1     2320.67     2456.68    114.83 o 
 -16  10   1     1174.17     1194.37    158.66 o 
 -15  10   1      588.05      542.35     48.28 o 
 -14  10   1      288.24      295.13     38.85 o 
 -13  10   1      667.76      715.07     42.67 o 
 -12  10   1       67.55       69.65     19.94 o 
 -11  10   1        7.66        1.54     15.87 o 
 -10  10   1     5022.01     4916.16    117.41 o 
  -9  10   1      886.47      866.24     36.99 o 
  -8  10   1      250.88      272.14     19.60 o 
  -7  10   1     6608.37     6512.20     89.13 o 
  -6  10   1      613.24      568.83     22.27 o 
  -5  10   1      190.31      185.27     13.60 o 
  -4  10   1     1784.54     1821.05     32.56 o 
  -3  10   1     6040.19     5828.26     67.84 o 
  -2  10   1     2055.26     2009.90     34.30 o 
  -1  10   1     8615.94     8679.74     82.23 o 
   0  10   1     6049.42     5929.08     64.69 o 
   1  10   1      662.22      649.76     20.22 o 
   2  10   1     2733.21     2696.07     45.48 o 
   3  10   1     1745.01     1832.68     31.05 o 
   4  10   1       89.81       94.77     11.29 o 
   5  10   1     1832.40     1797.42     31.31 o 
   6  10   1      568.41      548.29     18.53 o 
   7  10   1       16.50       -5.44     10.79 o 
   8  10   1     1377.32     1289.04     37.87 o 
   9  10   1       10.02       15.75     14.03 o 
  10  10   1      324.67      300.24     27.99 o 
  11  10   1     1221.39     1122.00     43.22 o 
  12  10   1        0.54       24.66     20.89 o 
  13  10   1       74.64       67.88     30.46 o 
  14  10   1     1077.52     1158.97    133.30 o 
  15  10   1      296.63      257.62     40.87 o 
 -15  11   1     1658.92     1670.38     77.27 o 
 -14  11   1      823.41      822.56     56.20 o 
 -13  11   1     3218.38     3281.33    118.59 o 
 -12  11   1     1981.99     1873.37     56.44 o 
 -11  11   1        1.52       -2.90     17.26 o 
 -10  11   1     1435.27     1452.57     48.17 o 
  -9  11   1     3300.72     3371.37     66.92 o 
  -8  11   1     1005.52      947.92     31.91 o 
  -7  11   1      320.71      301.25     22.47 o 
  -6  11   1     8283.20     8451.12    119.77 o 
  -5  11   1     2769.91     2779.89     67.35 o 
  -4  11   1      494.51      456.21     20.21 o 
  -3  11   1     2026.37     1924.27     37.92 o 
  -2  11   1     1363.91     1285.59     30.99 o 
  -1  11   1        0.08        7.61     10.73 o 
   0  11   1    11507.37    10911.61    121.97 o 
   1  11   1      619.56      594.76     22.56 o 
   2  11   1     2096.85     2077.07     39.64 o 
   3  11   1     1821.91     1801.30     34.35 o 
   4  11   1      369.29      424.22     18.91 o 
   5  11   1     1154.51     1168.87     28.23 o 
   6  11   1     1593.61     1629.00     36.05 o 
   7  11   1     2363.33     2336.93     48.39 o 
   8  11   1     3680.54     3682.60     69.17 o 
   9  11   1      491.66      555.08     36.01 o 
  10  11   1     1420.01     1393.79     48.20 o 
  11  11   1      704.76      707.30     37.73 o 
  12  11   1       70.83       83.43     25.14 o 
  13  11   1     1712.45     1776.26     64.39 o 
  14  11   1      634.67      744.67     56.67 o 
 -14  12   1      812.29      863.21     59.78 o 
 -13  12   1      322.58      304.38     41.54 o 
 -12  12   1       12.42      -23.20     23.20 o 
 -11  12   1      464.68      448.85     51.08 o 
 -10  12   1      697.90      642.26     47.04 o 
  -9  12   1      588.51      561.87     34.36 o 
  -8  12   1      223.36      242.37     28.99 o 
  -7  12   1     1498.58     1483.08     43.10 o 
  -6  12   1       70.80       82.21     17.22 o 
  -5  12   1     1807.63     1654.34     44.06 o 
  -4  12   1       11.05       17.95     13.09 o 
  -3  12   1     2544.21     2522.76     45.71 o 
  -2  12   1        9.48       16.79     11.66 o 
  -1  12   1     1832.62     1702.96     36.91 o 
   0  12   1     1743.53     1686.81     36.90 o 
   1  12   1      334.16      365.73     20.04 o 
   2  12   1      132.26      135.40     15.49 o 
   3  12   1     1595.06     1716.59     37.65 o 
   4  12   1       35.27       52.48     13.24 o 
   5  12   1      301.47      321.76     21.47 o 
   6  12   1      438.28      465.32     25.01 o 
   7  12   1      759.90      771.88     30.46 o 
   8  12   1      169.37      159.82     21.01 o 
   9  12   1     3697.03     3689.41     80.93 o 
  10  12   1        2.35       -8.07     17.95 o 
  11  12   1      144.75      136.47     31.01 o 
  12  12   1     2840.95     2839.20     81.49 o 
  13  12   1      144.13      125.57     29.93 o 
 -13  13   1        7.36       12.81     50.50 o 
 -12  13   1     1115.32     1153.20     64.73 o 
 -11  13   1      363.86      327.69     44.37 o 
 -10  13   1       49.74       13.76     25.72 o 
  -9  13   1       19.50       -1.28     21.54 o 
  -8  13   1     2397.96     2398.24     71.27 o 
  -7  13   1      222.62      233.56     23.83 o 
  -6  13   1     3590.65     3702.18     72.69 o 
  -5  13   1      363.88      342.65     25.83 o 
  -4  13   1      272.40      323.92     22.62 o 
  -3  13   1      213.28      237.36     20.43 o 
  -2  13   1      867.72      955.25     30.14 o 
  -1  13   1       80.30       96.71     16.06 o 
   0  13   1     4380.30     4424.16     67.04 o 
   1  13   1     4701.11     4670.89     69.44 o 
   2  13   1      766.16      800.49     28.42 o 
   3  13   1     3360.23     3346.54     66.88 o 
   4  13   1     5376.80     5319.51     82.35 o 
   5  13   1     1069.30     1045.05     34.64 o 
   6  13   1       10.85        7.96     15.72 o 
   7  13   1      965.24     1010.34     48.11 o 
   8  13   1      587.35      539.24     38.22 o 
   9  13   1      276.82      259.71     36.75 o 
  10  13   1     1219.64     1177.36     64.07 o 
  11  13   1     1363.18     1396.28     97.04 o 
  12  13   1      339.68      360.02     39.23 o 
 -12  14   1      126.09       55.02     55.78 o 
 -11  14   1       87.50       73.98     33.44 o 
 -10  14   1      394.27      358.38     43.60 o 
  -9  14   1     1877.88     1894.19     77.11 o 
  -8  14   1      179.02      192.37     35.75 o 
  -7  14   1        2.60        5.26     19.25 o 
  -6  14   1        5.63       18.73     19.35 o 
  -5  14   1        2.71       -4.54     18.16 o 
  -4  14   1        8.31        8.35     16.97 o 
  -3  14   1     1550.69     1487.54     41.39 o 
  -2  14   1      485.29      467.01     26.33 o 
  -1  14   1      288.59      315.94     25.72 o 
   0  14   1     1469.90     1500.52     38.42 o 
   1  14   1       18.60        6.99     13.83 o 
   2  14   1     1816.26     1804.30     42.25 o 
   3  14   1      164.16      155.82     18.48 o 
   4  14   1      193.51      237.55     42.36 o 
   5  14   1     1049.52      998.70     58.04 o 
   6  14   1        8.26       29.04     19.89 o 
   7  14   1     1125.07     1041.76     50.38 o 
   8  14   1       96.56       54.95     24.87 o 
   9  14   1      268.82      298.60     41.58 o 
  10  14   1       73.07       93.20     34.84 o 
  11  14   1      113.06      132.24     42.09 o 
 -10  15   1       97.40      195.21     67.83 o 
  -9  15   1      179.87      223.09     40.68 o 
  -8  15   1      729.81      721.50     57.16 o 
  -7  15   1        1.89       -6.19     23.01 o 
  -6  15   1      329.44      369.17     36.58 o 
  -5  15   1      348.63      339.29     34.87 o 
  -4  15   1      705.13      719.79     43.34 o 
  -3  15   1       39.82       18.71     19.59 o 
  -2  15   1      141.90      128.72     23.19 o 
  -1  15   1       12.65      -18.10     18.10 o 
   0  15   1      839.70      819.63     35.26 o 
   1  15   1      256.22      268.73     25.27 o 
   2  15   1     1597.04     1728.70     48.91 o 
   3  15   1        0.53        8.55     18.70 o 
   4  15   1      560.87      596.25     41.18 o 
   5  15   1      260.15      318.19     34.83 o 
   6  15   1      286.34      309.85     35.86 o 
   7  15   1      137.11      215.37     33.09 o 
   8  15   1      267.06      225.46     44.21 o 
   9  15   1       70.76       58.60     37.62 o 
  -8  16   1        5.35      -44.47     44.47 o 
  -7  16   1      328.61      384.05     96.38 o 
  -6  16   1      115.15       44.46     26.82 o 
  -5  16   1       21.97        6.56     25.13 o 
  -4  16   1       16.84      -21.92     21.92 o 
  -3  16   1     1911.95     1786.82     73.98 o 
  -2  16   1       39.58       28.09     21.06 o 
  -1  16   1      653.15      707.85     48.01 o 
   0  16   1        5.59      -19.22     19.22 o 
   1  16   1       31.73       18.71     19.64 o 
   2  16   1      396.07      438.78     35.36 o 
   3  16   1        5.72        6.89     20.58 o 
   4  16   1      345.26      370.06     38.12 o 
   5  16   1     3285.94     3343.87    100.20 o 
   6  16   1      422.67      454.37     40.97 o 
   7  16   1      440.49      439.15     41.95 o 
  -5  17   1        1.04      -30.76     30.76 o 
  -4  17   1     1768.92     1962.09     82.62 o 
  -3  17   1      633.74      590.55     44.90 o 
  -2  17   1     1297.33     1526.67     64.46 o 
  -1  17   1        1.07        2.05     21.72 o 
   0  17   1        5.66      -12.79     21.65 o 
   1  17   1     2336.06     2597.14     79.50 o 
   2  17   1     1201.01     1244.22     70.27 o 
   3  17   1      464.07      472.90     72.38 o 
   4  17   1      201.39      193.39     36.44 o 
 -19   0   2     1064.57     1238.36    118.33 o 
 -18   0   2      730.75      608.25     83.66 o 
 -17   0   2      708.16      603.73     80.65 o 
 -16   0   2      846.26      666.29     80.65 o 
 -15   0   2        6.63        7.54     32.41 o 
 -14   0   2    25680.47    24517.76    714.53 o 
 -13   0   2     1783.98     1719.67     59.32 o 
 -12   0   2     8696.05     8820.41    145.99 o 
 -11   0   2     4435.12     4716.29     75.85 o 
 -10   0   2     4877.15     4968.01     68.26 o 
  -9   0   2     1864.39     1955.80     28.49 o 
  -8   0   2    60789.95    62933.71    528.82 o 
  -7   0   2     1620.90     1548.99     20.22 o 
  -6   0   2     6012.34     4566.04     44.45 o 
  -5   0   2     7261.42     6758.97     61.42 o 
  -4   0   2      648.07      547.02     10.09 o 
  -3   0   2     9484.38     9856.75    112.57 o 
  -2   0   2    34568.27    37024.47    438.78 o 
  -1   0   2    19434.44    19217.91    214.96 o 
   0   0   2    14450.29    15494.69    190.12 o 
   1   0   2     3357.92     3535.24     39.69 o 
   2   0   2     2694.73     2668.16     30.90 o 
   3   0   2     4259.90     4278.41     39.68 o 
   4   0   2    23759.38    22931.11    170.49 o 
   5   0   2    27572.05    29778.46    220.51 o 
   6   0   2     5684.88     5155.21     46.45 o 
   7   0   2    16461.43    18125.79    144.72 o 
   8   0   2     4525.63     4791.54     48.00 o 
   9   0   2      316.11      308.01     11.98 o 
  10   0   2    11689.72    11756.33    181.57 o 
  11   0   2      276.14      335.74     22.49 o 
  12   0   2     3223.47     3412.72     87.79 o 
  13   0   2     7315.84     7228.68    182.62 o 
  14   0   2      196.82      238.52     36.16 o 
  15   0   2      289.19      367.82     65.57 o 
  16   0   2       11.84      -20.35     35.42 o 
  17   0   2      523.24      472.58     79.14 o 
  18   0   2     2555.46     2748.82    168.08 o 
 -19   1   2      530.45      591.92     81.02 o 
 -18   1   2      193.53      280.41    105.14 o 
 -17   1   2        1.32       13.96     26.72 o 
 -16   1   2     2266.17     2213.43     96.20 o 
 -15   1   2        0.02      -10.77     21.83 o 
 -14   1   2     3977.54     3976.34    125.23 o 
 -13   1   2      260.02      292.81     19.92 o 
 -12   1   2     6384.70     6287.91     86.54 o 
 -11   1   2      533.81      569.73     14.42 o 
 -10   1   2    11359.12    11682.97     96.05 o 
  -9   1   2     2609.27     2655.02     23.92 o 
  -8   1   2        4.54       13.45      3.69 o 
  -7   1   2     2284.58     2475.91     20.00 o 
  -6   1   2     1060.50      991.56     10.54 o 
  -5   1   2      263.67      222.07      4.62 o 
  -4   1   2       57.91       95.18      4.01 o 
  -3   1   2     8663.99     9051.39     87.16 o 
  -2   1   2     3866.05     3582.79     43.69 o 
  -1   1   2      265.03      339.08      6.96 o 
   0   1   2     3310.13     3475.12     33.52 o 
   1   1   2      591.52      616.32      7.80 o 
   2   1   2        4.82       10.33      2.09 o 
   3   1   2     2313.59     2012.42     13.87 o 
   4   1   2     1495.55     1427.75     10.78 o 
   5   1   2      354.19      343.27      5.28 o 
   6   1   2     1293.89     1136.36     10.95 o 
   7   1   2     5699.64     6285.45     40.70 o 
   8   1   2      317.20      359.87      7.87 o 
   9   1   2     1127.08     1207.77     15.59 o 
  10   1   2     8307.57     8262.54     85.81 o 
  11   1   2      430.40      421.34     16.17 o 
  12   1   2     2095.60     2120.27     49.92 o 
  13   1   2      161.16      195.61     35.90 o 
  14   1   2      588.83      591.20     34.15 o 
  15   1   2     1075.91     1164.67     56.30 o 
  16   1   2     1419.20     1579.42    142.08 o 
  17   1   2     1352.27     1265.74    169.21 o 
  18   1   2        0.02      -29.62     29.62 o 
 -19   2   2      324.36      355.44     75.37 o 
 -18   2   2     2706.21     2787.55    116.70 o 
 -17   2   2       53.58       56.18     30.90 o 
 -16   2   2     1778.22     1786.69     84.66 o 
 -15   2   2      255.35      173.29     34.83 o 
 -14   2   2     3564.34     3654.55    118.02 o 
 -13   2   2       75.63      105.90     16.47 o 
 -12   2   2    23043.80    22671.16    296.39 o 
 -11   2   2      190.04      215.15     10.38 o 
 -10   2   2     1612.00     1613.73     22.40 o 
  -9   2   2      472.00      531.65     10.27 o 
  -8   2   2     1914.55     1836.04     17.46 o 
  -7   2   2     1736.87     1948.13     18.05 o 
  -6   2   2    12644.39    12439.31     84.39 o 
  -5   2   2      818.02      888.87     10.11 o 
  -4   2   2    18140.21    18027.65    131.35 o 
  -3   2   2     4523.89     4923.75     39.79 o 
  -2   2   2     7144.14     6792.99     59.08 o 
  -1   2   2      108.33       76.83      3.28 o 
   0   2   2     5629.59     6355.09     42.90 o 
   1   2   2       28.44       12.61      2.27 o 
   2   2   2    28957.09    31001.95    179.39 o 
   3   2   2     5562.13     5362.02     32.98 o 
   4   2   2     8538.57     8533.28     50.87 o 
   5   2   2      616.72      555.83      7.03 o 
   6   2   2     5166.07     5399.35     34.56 o 
   7   2   2      916.32     1041.25     11.27 o 
   8   2   2     3021.25     3117.24     24.78 o 
   9   2   2      836.07      829.42     13.54 o 
  10   2   2     2854.60     2906.54     45.10 o 
  11   2   2     4103.50     4153.81     56.05 o 
  12   2   2       36.96       34.82     12.73 o 
  13   2   2      857.81      940.17     35.17 o 
  14   2   2     1322.18     1373.52     58.72 o 
  15   2   2       21.85      -13.65     20.72 o 
  16   2   2      215.48      268.71     36.26 o 
  17   2   2      582.05      492.73     56.31 o 
  18   2   2       98.09      122.97     53.14 o 
 -19   3   2       86.97       59.18     66.70 o 
 -18   3   2      299.41      294.36     47.42 o 
 -17   3   2      292.19      246.59     43.46 o 
 -16   3   2       15.51       17.81     32.41 o 
 -15   3   2     1263.09     1100.79    104.77 o 
 -14   3   2       29.33       50.28     17.65 o 
 -13   3   2      125.25      115.19     15.76 o 
 -12   3   2      901.41      898.62     31.68 o 
 -11   3   2      363.77      334.23     21.07 o 
 -10   3   2       68.05       69.12      7.34 o 
  -9   3   2     2593.00     2626.07     26.17 o 
  -8   3   2      156.78      172.91      6.25 o 
  -7   3   2     1998.95     1969.77     18.36 o 
  -6   3   2      140.96      183.21      4.82 o 
  -5   3   2    11491.87    11852.53     77.06 o 
  -4   3   2    23523.38    23303.49    148.08 o 
  -3   3   2      441.32      360.16      8.75 o 
  -2   3   2    17655.75    18534.78    114.79 o 
  -1   3   2      129.96      138.81      4.30 o 
   0   3   2    11982.65    12677.02     77.79 o 
   1   3   2     1347.53     1571.91     13.10 o 
   2   3   2      399.46      332.00      6.30 o 
   3   3   2    15406.42    15623.84     90.69 o 
   4   3   2     1000.19      857.17      9.25 o 
   5   3   2     7061.52     7397.18     46.07 o 
   6   3   2      613.90      712.67      9.12 o 
   7   3   2     3162.00     3075.21     23.71 o 
   8   3   2     1583.70     1766.23     17.24 o 
   9   3   2     5681.28     5611.86     52.18 o 
  10   3   2      891.62      899.77     21.45 o 
  11   3   2      209.44      234.03     15.91 o 
  12   3   2       22.09       38.82     13.14 o 
  13   3   2     2526.14     2425.70     64.23 o 
  14   3   2        8.48       20.58     20.83 o 
  15   3   2      336.44      356.94     36.58 o 
  16   3   2      817.80      863.71     53.41 o 
  17   3   2     1049.49     1021.20     73.64 o 
  18   3   2      379.94      491.37     59.15 o 
 -19   4   2       81.65       76.45     58.41 o 
 -18   4   2      285.41      236.09     46.73 o 
 -17   4   2        4.54       -2.54     26.06 o 
 -16   4   2     1839.39     1647.40     82.05 o 
 -15   4   2       56.41       95.00     24.65 o 
 -14   4   2      322.79      343.34     27.98 o 
 -13   4   2       58.42      103.01     15.78 o 
 -12   4   2     1029.51     1107.91     28.55 o 
 -11   4   2      258.48      303.77     16.40 o 
 -10   4   2    19162.22    19150.93    152.04 o 
  -9   4   2     1827.96     1902.26     24.46 o 
  -8   4   2     4682.82     4835.91     38.36 o 
  -7   4   2     1945.59     2210.74     18.75 o 
  -6   4   2      815.26      763.75      8.91 o 
  -5   4   2     1829.75     1638.50     14.70 o 
  -4   4   2      786.57      610.49      8.25 o 
  -3   4   2     6611.06     6865.16     43.90 o 
  -2   4   2       27.33       39.34      3.56 o 
  -1   4   2     4738.41     5228.24     36.70 o 
   0   4   2       33.03       29.86      2.75 o 
   1   4   2    19026.47    20023.14    110.40 o 
   2   4   2    48019.86    48834.30    267.79 o 
   3   4   2     4873.90     5317.49     34.41 o 
   4   4   2    38644.17    39784.74    215.63 o 
   5   4   2     3520.85     3334.87     24.41 o 
   6   4   2    22616.45    23262.31    135.61 o 
   7   4   2     1474.57     1570.14     16.79 o 
   8   4   2     1436.57     1393.26     16.32 o 
   9   4   2      108.17       98.17      8.94 o 
  10   4   2       12.67        3.01      7.47 o 
  11   4   2      146.82      154.44     15.87 o 
  12   4   2     1482.07     1546.11     43.33 o 
  13   4   2        9.21        5.45     16.61 o 
  14   4   2     2613.60     2713.15     72.02 o 
  15   4   2      550.66      576.14     44.37 o 
  16   4   2      607.12      519.68     43.90 o 
  17   4   2     1396.49     1507.48     87.89 o 
  18   4   2      525.78      531.37     91.20 o 
 -19   5   2      157.30      166.26     44.62 o 
 -18   5   2        9.74       28.69     31.39 o 
 -17   5   2       78.55       96.64     35.70 o 
 -16   5   2      119.78      154.92     44.85 o 
 -15   5   2       51.99       54.29     22.71 o 
 -14   5   2        4.97       -6.43     15.69 o 
 -13   5   2        2.41        2.07     12.01 o 
 -12   5   2      533.55      524.84     21.46 o 
 -11   5   2      117.52      153.69     14.05 o 
 -10   5   2     1757.35     1684.81     40.80 o 
  -9   5   2     1185.33     1040.69     19.50 o 
  -8   5   2      839.04      829.26     14.03 o 
  -7   5   2       19.83       33.73      3.89 o 
  -6   5   2      602.13      514.05     10.43 o 
  -5   5   2        3.18        9.67      3.19 o 
  -4   5   2     2099.48     2324.65     19.16 o 
  -3   5   2       92.07      154.69      5.37 o 
  -2   5   2     9630.45    10661.04     66.50 o 
  -1   5   2     1479.60     1479.62     13.65 o 
   0   5   2    48754.78    50197.78    276.32 o 
   1   5   2      233.73      272.33      5.89 o 
   2   5   2      959.43      986.45     10.67 o 
   3   5   2       90.68       78.65      4.24 o 
   4   5   2      154.83      167.06      5.28 o 
   5   5   2        2.00        4.42      3.37 o 
   6   5   2       39.98       64.06      4.74 o 
   7   5   2     2764.90     2757.57     25.45 o 
   8   5   2     3639.50     3441.46     31.25 o 
   9   5   2      447.80      447.39     14.50 o 
  10   5   2     2111.37     2033.73     34.00 o 
  11   5   2     1909.66     1905.62     47.32 o 
  12   5   2      841.83      841.34     41.36 o 
  13   5   2     1380.56     1282.01     54.18 o 
  14   5   2       10.36      -18.76     20.37 o 
  15   5   2        4.18       20.78     31.15 o 
  16   5   2       44.97       86.09     39.95 o 
  17   5   2      481.36      416.42     56.71 o 
 -18   6   2      584.99      575.81     75.37 o 
 -17   6   2       66.04       42.47     37.31 o 
 -16   6   2     1598.36     1712.08     69.13 o 
 -15   6   2      571.92      609.53     45.00 o 
 -14   6   2     5452.65     5369.66    110.03 o 
 -13   6   2     1813.98     1810.15     48.66 o 
 -12   6   2      154.81      151.91     14.67 o 
 -11   6   2       36.44       43.08     10.39 o 
 -10   6   2     6323.02     6285.76     75.59 o 
  -9   6   2     1170.82     1146.45     21.77 o 
  -8   6   2     5382.83     5470.68     50.14 o 
  -7   6   2     1685.93     1725.59     19.98 o 
  -6   6   2     2637.48     2764.05     27.21 o 
  -5   6   2      422.78      454.50      8.24 o 
  -4   6   2      113.50      163.44      5.56 o 
  -3   6   2     3121.56     3204.87     25.16 o 
  -2   6   2     4711.31     4580.67     34.00 o 
  -1   6   2     3171.66     2935.66     23.52 o 
   0   6   2     6166.99     6203.78     42.81 o 
   1   6   2    16710.26    17332.78    104.41 o 
   2   6   2     2631.90     2717.71     22.42 o 
   3   6   2      202.61      255.66      6.79 o 
   4   6   2    10788.49    10688.63     66.39 o 
   5   6   2     2910.42     2827.93     25.13 o 
   6   6   2     8821.43     8379.33     59.36 o 
   7   6   2     2225.86     2122.82     22.83 o 
   8   6   2     1502.12     1494.21     22.95 o 
   9   6   2      630.79      669.19     17.35 o 
  10   6   2     2594.27     2608.54     40.04 o 
  11   6   2     1765.26     1688.68     51.81 o 
  12   6   2     4668.10     4304.28     91.73 o 
  13   6   2      474.85      503.24     34.23 o 
  14   6   2      530.74      487.84     41.47 o 
  15   6   2     2468.40     2581.12    131.90 o 
  16   6   2      355.89      439.88    164.31 o 
  17   6   2      885.43      934.32     74.08 o 
 -18   7   2       23.76       -0.75     46.73 o 
 -17   7   2       55.59       70.93     39.95 o 
 -16   7   2        2.70        0.87     24.49 o 
 -15   7   2      543.00      622.81     51.58 o 
 -14   7   2     1060.74      985.79     39.58 o 
 -13   7   2      323.05      343.47     25.62 o 
 -12   7   2      487.25      470.45     25.42 o 
 -11   7   2        3.60       10.24     10.11 o 
 -10   7   2       35.42       27.53     10.47 o 
  -9   7   2     1490.06     1502.74     27.61 o 
  -8   7   2      409.46      488.28     14.22 o 
  -7   7   2       27.20       25.11      5.99 o 
  -6   7   2     1326.07     1370.53     17.19 o 
  -5   7   2     7668.38     7631.86     55.59 o 
  -4   7   2      771.97      648.27     12.16 o 
  -3   7   2     1748.20     1600.55     16.78 o 
  -2   7   2     6873.75     7145.22     49.05 o 
  -1   7   2       69.29       67.41      4.66 o 
   0   7   2       40.84       33.68      4.25 o 
   1   7   2        3.38        9.44      3.85 o 
   2   7   2      140.43      126.78      5.96 o 
   3   7   2     2695.62     2627.14     24.16 o 
   4   7   2     2055.11     2040.74     21.47 o 
   5   7   2       46.86       54.49      6.19 o 
   6   7   2      325.20      324.19     10.69 o 
   7   7   2      437.51      367.06     12.75 o 
   8   7   2      483.65      514.45     15.44 o 
   9   7   2     4806.63     4611.21     58.19 o 
  10   7   2       11.14        7.81     10.98 o 
  11   7   2      560.75      505.40     32.66 o 
  12   7   2      438.57      457.75     32.49 o 
  13   7   2       39.63       25.52     19.91 o 
  14   7   2      302.94      304.85     37.50 o 
  15   7   2       90.82       97.44     30.45 o 
  16   7   2        9.96        8.22     68.21 o 
  17   7   2      209.84      228.55     74.62 o 
 -17   8   2      593.44      726.48     67.41 o 
 -16   8   2      932.66      920.48     70.25 o 
 -15   8   2      632.53      646.57     59.13 o 
 -14   8   2      982.56     1063.90     48.13 o 
 -13   8   2     4839.22     4765.69     90.34 o 
 -12   8   2     1783.59     1763.29     48.78 o 
 -11   8   2       14.72       -0.67     11.52 o 
 -10   8   2     6280.75     6184.11     81.34 o 
  -9   8   2     4263.92     4222.33     58.51 o 
  -8   8   2      536.95      508.62     18.64 o 
  -7   8   2      787.80      701.62     16.83 o 
  -6   8   2      598.74      591.15     16.55 o 
  -5   8   2      771.55      774.97     13.85 o 
  -4   8   2     5851.35     5716.60     56.51 o 
  -3   8   2      134.81      141.24      7.17 o 
  -2   8   2     3198.90     3162.20     27.50 o 
  -1   8   2      592.48      596.17     13.79 o 
   0   8   2     2438.31     2367.60     23.58 o 
   1   8   2      746.67      741.53     12.83 o 
   2   8   2     2121.73     2166.55     24.38 o 
   3   8   2        3.45        8.60      5.41 o 
   4   8   2     3374.45     3418.95     32.68 o 
   5   8   2     1730.69     1801.09     24.80 o 
   6   8   2      390.16      450.44     14.78 o 
   7   8   2      419.03      444.81     16.58 o 
   8   8   2     3437.13     3487.33     51.76 o 
   9   8   2     6638.39     6444.72    104.04 o 
  10   8   2     1012.93     1048.10     34.49 o 
  11   8   2     3798.87     3795.03     86.90 o 
  12   8   2       83.68       72.57     22.06 o 
  13   8   2        2.88       17.40     20.03 o 
  14   8   2      254.83      349.66     52.96 o 
  15   8   2     1105.16     1063.08     61.89 o 
  16   8   2     2731.31     2769.09    193.33 o 
 -17   9   2      175.94      220.11     91.20 o 
 -16   9   2      949.87      898.16     70.60 o 
 -15   9   2     2995.80     3158.75    123.34 o 
 -14   9   2     2179.99     2322.41     70.88 o 
 -13   9   2     4403.00     4397.10     99.42 o 
 -12   9   2      402.59      381.65     31.54 o 
 -11   9   2     1872.45     1742.69     45.43 o 
 -10   9   2       25.68        1.73     13.30 o 
  -9   9   2      122.61      128.31     15.24 o 
  -8   9   2     1562.75     1614.38     32.33 o 
  -7   9   2    11920.25    11833.03    118.93 o 
  -6   9   2       94.04      128.16     10.37 o 
  -5   9   2     1826.21     1753.70     29.48 o 
  -4   9   2     5191.37     5230.87     52.44 o 
  -3   9   2      142.56      145.15      8.65 o 
  -2   9   2      466.03      524.52     12.22 o 
  -1   9   2     7369.86     7382.21     59.96 o 
   0   9   2     6677.56     6990.91     55.78 o 
   1   9   2     2590.57     2482.85     27.56 o 
   2   9   2     6801.87     6626.40     62.53 o 
   3   9   2     4101.99     3919.80     42.94 o 
   4   9   2        7.95       18.70      8.17 o 
   5   9   2     2423.62     2484.25     34.59 o 
   6   9   2      108.92      126.36     10.99 o 
   7   9   2     3484.16     3448.63     43.22 o 
   8   9   2      586.91      518.73     24.63 o 
   9   9   2     1083.00     1026.76     40.73 o 
  10   9   2      113.89       94.68     19.87 o 
  11   9   2     2231.58     2056.26     62.94 o 
  12   9   2       69.66       42.83     21.59 o 
  13   9   2        7.27       11.31     23.39 o 
  14   9   2     2260.68     2539.26     95.76 o 
  15   9   2      707.04      758.01     56.04 o 
 -16  10   2      718.03      757.15     68.60 o 
 -15  10   2      318.53      302.35     40.17 o 
 -14  10   2     1750.60     1813.88     73.50 o 
 -13  10   2     3183.99     3404.53     87.25 o 
 -12  10   2     4776.55     4720.56     91.42 o 
 -11  10   2     1149.26     1171.13     39.24 o 
 -10  10   2     2251.79     2210.15     51.89 o 
  -9  10   2      958.24      892.77     48.31 o 
  -8  10   2     1322.21     1303.74     37.98 o 
  -7  10   2       42.48       29.92     12.64 o 
  -6  10   2     4411.81     4186.96     85.56 o 
  -5  10   2      580.05      554.34     21.72 o 
  -4  10   2      500.47      483.91     19.48 o 
  -3  10   2       20.25       25.79      6.81 o 
  -2  10   2     1068.99     1022.73     25.51 o 
  -1  10   2     1811.65     1779.77     25.41 o 
   0  10   2     1253.44     1178.03     20.49 o 
   1  10   2     1951.04     1996.47     32.50 o 
   2  10   2      892.22      885.88     21.93 o 
   3  10   2       76.72       93.00     11.23 o 
   4  10   2     1152.77     1154.66     25.17 o 
   5  10   2      875.44      832.12     20.82 o 
   6  10   2     1130.37     1056.63     23.46 o 
   7  10   2     1180.48     1220.57     26.47 o 
   8  10   2     2188.22     2132.85     55.20 o 
   9  10   2      399.04      375.41     25.09 o 
  10  10   2     1055.88     1014.98     41.58 o 
  11  10   2        3.32      -17.52     17.52 o 
  12  10   2       22.21       -3.04     20.41 o 
  13  10   2     4151.37     4229.56    101.54 o 
  14  10   2      193.55      189.93     36.79 o 
  15  10   2      165.55      228.42     40.99 o 
 -15  11   2      137.39      142.25     35.41 o 
 -14  11   2      159.14      119.17     42.30 o 
 -13  11   2      951.50      953.72     56.50 o 
 -12  11   2      179.31      176.44     27.82 o 
 -11  11   2     1653.55     1754.64     53.13 o 
 -10  11   2       19.48       13.22     17.75 o 
  -9  11   2      285.29      319.24     27.83 o 
  -8  11   2        1.33        5.34     15.39 o 
  -7  11   2      816.69      793.32     31.94 o 
  -6  11   2      498.72      506.84     28.03 o 
  -5  11   2     2806.37     2738.94     55.78 o 
  -4  11   2      429.84      434.23     21.83 o 
  -3  11   2     1537.69     1547.59     45.97 o 
  -2  11   2      118.23      105.72     13.61 o 
  -1  11   2       18.56       18.89     11.28 o 
   0  11   2      547.20      560.71     22.09 o 
   1  11   2      722.72      695.07     33.61 o 
   2  11   2       37.23       41.11     11.18 o 
   3  11   2     3487.00     3422.10     50.36 o 
   4  11   2      101.45       70.70     12.18 o 
   5  11   2        7.60        6.10     10.53 o 
   6  11   2       18.41       21.10     11.06 o 
   7  11   2      218.01      217.97     21.00 o 
   8  11   2       93.30      122.48     18.78 o 
   9  11   2      847.47      886.10     35.56 o 
  10  11   2       28.85       16.85     18.04 o 
  11  11   2       35.88       14.06     22.23 o 
  12  11   2      887.48      799.26     46.66 o 
  13  11   2      501.26      502.75     42.86 o 
  14  11   2       24.33        9.82     29.50 o 
 -14  12   2      662.18      821.26    106.65 o 
 -13  12   2      721.82      609.14     61.49 o 
 -12  12   2     3645.27     3617.66    104.81 o 
 -11  12   2        0.18       11.79     25.29 o 
 -10  12   2       13.61       23.19     21.79 o 
  -9  12   2      560.60      578.03     34.82 o 
  -8  12   2      853.08      763.29     45.05 o 
  -7  12   2      569.90      588.39     29.80 o 
  -6  12   2     1421.52     1478.29     42.29 o 
  -5  12   2      187.04      204.72     21.81 o 
  -4  12   2      614.49      574.33     25.37 o 
  -3  12   2     1280.53     1341.28     39.32 o 
  -2  12   2      657.10      677.94     28.31 o 
  -1  12   2      454.77      442.59     21.43 o 
   0  12   2      935.84      987.93     45.26 o 
   1  12   2     1158.80     1176.24     31.69 o 
   2  12   2     3836.01     3781.27     59.09 o 
   3  12   2     2441.37     2429.44     42.63 o 
   4  12   2     8430.80     8446.90     97.56 o 
   5  12   2      245.87      213.59     16.66 o 
   6  12   2       75.06       74.67     18.27 o 
   7  12   2      422.48      422.85     27.75 o 
   8  12   2     1270.94     1168.21     56.41 o 
   9  12   2      379.05      388.97     28.08 o 
  10  12   2     2226.66     2263.46     63.49 o 
  11  12   2       10.11        2.96     22.13 o 
  12  12   2       12.66       -0.77     33.51 o 
  13  12   2     1394.53     1293.79     59.97 o 
 -13  13   2      216.86      233.40     50.96 o 
 -12  13   2      144.66      171.20     38.70 o 
 -11  13   2     2021.11     2185.69    112.48 o 
 -10  13   2        0.17        1.24     22.58 o 
  -9  13   2     1581.67     1685.29     74.09 o 
  -8  13   2       33.38       19.05     22.34 o 
  -7  13   2      312.33      323.94     26.20 o 
  -6  13   2        0.54       10.34     15.66 o 
  -5  13   2     3274.52     3017.60     63.73 o 
  -4  13   2     2247.92     2189.09     56.68 o 
  -3  13   2      373.83      347.43     22.67 o 
  -2  13   2      124.52      112.51     15.94 o 
  -1  13   2      463.39      506.33     23.78 o 
   0  13   2     4582.44     4646.44     69.41 o 
   1  13   2     2321.66     2398.60     46.93 o 
   2  13   2      226.86      281.68     20.02 o 
   3  13   2      426.62      469.91     24.18 o 
   4  13   2      413.39      384.03     22.41 o 
   5  13   2      178.18      183.41     19.97 o 
   6  13   2       11.08       24.20     18.00 o 
   7  13   2     2493.83     2548.39     59.41 o 
   8  13   2      796.27      848.75     48.38 o 
   9  13   2        8.31      -10.34     32.20 o 
  10  13   2        4.48       -1.61     22.56 o 
  11  13   2        3.78       29.04     25.41 o 
  12  13   2      661.18      680.57     54.53 o 
 -12  14   2      644.67      620.58     62.58 o 
 -11  14   2        0.16        1.41     27.42 o 
 -10  14   2      661.43      739.15     61.17 o 
  -9  14   2      476.05      539.26     47.12 o 
  -8  14   2     2564.96     2612.25     87.73 o 
  -7  14   2      138.14      121.09     30.74 o 
  -6  14   2     1021.59      851.88     47.32 o 
  -5  14   2       86.74       95.90     27.19 o 
  -4  14   2      807.38      832.63     49.92 o 
  -3  14   2     2318.51     2501.59     53.71 o 
  -2  14   2        9.01       13.72     14.89 o 
  -1  14   2        8.93        9.61     13.74 o 
   0  14   2     1598.30     1695.65     40.93 o 
   1  14   2     1062.29     1114.14     37.97 o 
   2  14   2     3156.33     3233.23     57.85 o 
   3  14   2     4478.76     4695.97     77.01 o 
   4  14   2     4327.59     4424.93     80.95 o 
   5  14   2     1491.38     1628.31     52.83 o 
   6  14   2      305.68      314.36     33.59 o 
   7  14   2      200.17      219.52     30.98 o 
   8  14   2       35.16       65.70     25.74 o 
   9  14   2      281.40      299.47     42.53 o 
  10  14   2     1824.52     1979.38     82.29 o 
  11  14   2        7.22       86.68     58.04 o 
 -10  15   2      107.68       91.95     60.30 o 
  -9  15   2     1772.30     2102.13    100.73 o 
  -8  15   2       11.44       -3.54     26.92 o 
  -7  15   2      490.52      496.84     46.58 o 
  -6  15   2      136.93      115.85     31.33 o 
  -5  15   2       98.15      116.90     27.75 o 
  -4  15   2      539.24      435.31     36.34 o 
  -3  15   2     2272.72     2303.50     69.61 o 
  -2  15   2        0.90       -9.11     17.86 o 
  -1  15   2      856.24      870.38     46.26 o 
   0  15   2     1796.63     1809.54     49.73 o 
   1  15   2       75.36       57.84     19.36 o 
   2  15   2      926.69      821.85     36.33 o 
   3  15   2       91.72       60.01     35.62 o 
   4  15   2      832.88      791.76     52.72 o 
   5  15   2     2697.04     2741.35     79.37 o 
   6  15   2       16.39        6.18     37.42 o 
   7  15   2     1731.01     2019.49     70.15 o 
   8  15   2       35.10       38.29     27.25 o 
   9  15   2       71.40       74.62     61.05 o 
  -8  16   2      747.69      793.67    100.24 o 
  -7  16   2      687.61      593.35     52.21 o 
  -6  16   2      402.59      482.02     41.46 o 
  -5  16   2      105.65      115.77     29.78 o 
  -4  16   2      671.66      664.18     44.49 o 
  -3  16   2     1987.24     2103.10     80.93 o 
  -2  16   2      651.24      639.07     44.06 o 
  -1  16   2      277.35      311.98     30.60 o 
   0  16   2     2827.77     2983.00     73.60 o 
   1  16   2      620.48      645.10     37.76 o 
   2  16   2      832.85      810.30     42.18 o 
   3  16   2      647.44      716.69     40.66 o 
   4  16   2       20.30       47.15     26.08 o 
   5  16   2      106.02       84.71     28.92 o 
   6  16   2     2721.48     2843.50     85.39 o 
   7  16   2      268.63      336.08     44.68 o 
  -5  17   2      179.54      247.53     42.45 o 
  -4  17   2      163.13      124.32     30.91 o 
  -3  17   2     2074.55     2211.31     85.81 o 
  -2  17   2     1063.75      938.37    112.30 o 
  -1  17   2       15.27      -20.22     21.04 o 
   0  17   2        2.04       -8.13     21.71 o 
   1  17   2      421.27      497.28     42.02 o 
   2  17   2      187.87      160.10     28.20 o 
   3  17   2       31.26       10.94     26.17 o 
   4  17   2       60.70       52.38     42.37 o 
 -20   1   3      532.12      480.50     59.87 o 
 -19   1   3      131.53      140.91     40.11 o 
 -18   1   3       28.29        4.29     28.23 o 
 -17   1   3      257.38      338.76     47.16 o 
 -16   1   3      543.14      551.80     51.96 o 
 -15   1   3       44.04       28.17     25.65 o 
 -14   1   3     8104.08     8216.10    122.44 o 
 -13   1   3      239.26      263.04     19.99 o 
 -12   1   3     2599.91     2618.01     36.94 o 
 -11   1   3     5522.06     5525.56     57.19 o 
 -10   1   3      950.35      936.73     15.69 o 
  -9   1   3     5685.61     5327.62     47.59 o 
  -8   1   3     5329.81     5802.10     48.51 o 
  -7   1   3    13554.76    14879.61    109.34 o 
  -6   1   3      411.47      377.25      8.59 o 
  -5   1   3     5261.46     6056.08     46.79 o 
  -4   1   3    22042.25    23043.95    286.72 o 
  -3   1   3    16967.34    17174.04    120.07 o 
  -2   1   3    21434.34    22464.73    176.26 o 
  -1   1   3       76.97       50.49      3.74 o 
   0   1   3     3809.99     4066.33     32.02 o 
   1   1   3     2128.60     2039.84     17.88 o 
   2   1   3     3743.47     3919.81     28.15 o 
   3   1   3     3018.87     2994.55     21.77 o 
   4   1   3    12116.88    11049.69     70.71 o 
   5   1   3      258.10      290.81      6.55 o 
   6   1   3     1933.16     1880.05     15.41 o 
   7   1   3    14773.88    15579.38     93.09 o 
   8   1   3     2575.40     2863.81     30.05 o 
   9   1   3      685.84      660.02     18.46 o 
  10   1   3    10517.90    10289.47    104.52 o 
  11   1   3      819.34      774.99     26.05 o 
  12   1   3      725.69      664.26     22.60 o 
  13   1   3     2403.34     2437.25     57.05 o 
  14   1   3      105.45      113.28     22.35 o 
  15   1   3      347.82      400.20     57.91 o 
  16   1   3      730.42      784.11     64.99 o 
  17   1   3     1011.49     1047.91    100.62 o 
  18   1   3      623.00      795.36     70.88 o 
 -20   2   3     1406.47     1614.29     96.40 o 
 -19   2   3       83.06       57.75     37.69 o 
 -18   2   3      976.68     1071.81     74.62 o 
 -17   2   3      284.04      249.40     42.78 o 
 -16   2   3      221.96      209.85     39.68 o 
 -15   2   3      510.10      466.15     55.52 o 
 -14   2   3     2151.22     2144.72     71.69 o 
 -13   2   3     4396.23     4437.60     74.53 o 
 -12   2   3      581.65      626.21     23.11 o 
 -11   2   3     3700.90     3855.33     46.82 o 
 -10   2   3     1884.11     1736.64     25.17 o 
  -9   2   3     2328.16     2325.79     24.23 o 
  -8   2   3     2283.07     2393.85     24.89 o 
  -7   2   3     1729.68     1746.00     19.04 o 
  -6   2   3     2294.05     2429.81     24.51 o 
  -5   2   3     1862.96     1819.11     18.60 o 
  -4   2   3       67.95       92.82      4.98 o 
  -3   2   3      948.53     1022.93     13.84 o 
  -2   2   3      524.87      681.48      9.54 o 
  -1   2   3      858.80      773.41     10.72 o 
   0   2   3     4570.99     4341.93     34.78 o 
   1   2   3    11617.18    11958.58     75.95 o 
   2   2   3        1.24        5.05      2.41 o 
   3   2   3     4725.29     4740.50     31.74 o 
   4   2   3     2403.35     2548.28     18.95 o 
   5   2   3     4054.23     4391.14     27.21 o 
   6   2   3     1111.18     1089.97     10.35 o 
   7   2   3      530.42      583.88      9.53 o 
   8   2   3       57.26       60.37      6.22 o 
   9   2   3      287.09      326.51     10.82 o 
  10   2   3     9128.83     8767.30     86.84 o 
  11   2   3      874.38      959.29     22.28 o 
  12   2   3     6217.78     6282.44     92.81 o 
  13   2   3     1794.30     1884.45     50.20 o 
  14   2   3      520.41      469.07     39.45 o 
  15   2   3     2700.77     2695.72    103.47 o 
  16   2   3        0.38       11.97     24.52 o 
  17   2   3     1308.42     1540.85     86.70 o 
  18   2   3       70.25       66.73     38.10 o 
 -19   3   3        0.18        0.00     31.15 o 
 -18   3   3     1737.84     1794.20     92.99 o 
 -17   3   3       86.48       85.98     37.31 o 
 -16   3   3      350.90      313.73     44.24 o 
 -15   3   3        5.13       30.28     19.83 o 
 -14   3   3      148.31      182.80     20.62 o 
 -13   3   3      440.85      480.96     26.82 o 
 -12   3   3    15853.32    15655.80    192.04 o 
 -11   3   3      315.64      340.59     16.14 o 
 -10   3   3     6331.78     6038.12     65.87 o 
  -9   3   3     2561.79     2724.15     35.64 o 
  -8   3   3     3986.12     3912.22     42.46 o 
  -7   3   3     4898.89     4968.32     43.36 o 
  -6   3   3    13626.51    12589.04    102.64 o 
  -5   3   3     7250.92     7925.53     61.45 o 
  -4   3   3      950.51      873.29     12.24 o 
  -3   3   3     2393.61     2149.22     26.10 o 
  -2   3   3    22328.95    22553.87    155.82 o 
  -1   3   3    26354.98    27136.81    182.10 o 
   0   3   3     9852.07     9529.92     64.01 o 
   1   3   3      131.91      213.13      4.76 o 
   2   3   3    25747.13    25954.48    168.64 o 
   3   3   3     3013.11     3128.08     23.57 o 
   4   3   3     2584.35     2932.06     21.78 o 
   5   3   3     7985.25     8445.45     51.75 o 
   6   3   3     3376.95     3451.81     26.30 o 
   7   3   3     1130.86     1167.86     13.28 o 
   8   3   3     7225.62     7067.60     57.58 o 
   9   3   3      932.47      930.18     17.56 o 
  10   3   3      609.95      620.14     18.07 o 
  11   3   3     3162.97     3065.86     42.02 o 
  12   3   3        8.55        7.72     12.24 o 
  13   3   3      598.66      583.96     30.20 o 
  14   3   3     1489.36     1638.89     55.22 o 
  15   3   3      152.22      171.49     31.87 o 
  16   3   3      208.11      241.87     41.02 o 
  17   3   3     4705.58     4812.74    160.40 o 
 -19   4   3       53.76       62.13     36.73 o 
 -18   4   3      228.73      214.20     44.44 o 
 -17   4   3       15.44       17.83     28.19 o 
 -16   4   3        3.35       -3.98     26.00 o 
 -15   4   3     1163.35     1138.11     74.79 o 
 -14   4   3      164.00      186.72     21.37 o 
 -13   4   3      948.40      988.84     30.74 o 
 -12   4   3      567.61      572.73     21.74 o 
 -11   4   3      726.48      704.38     18.01 o 
 -10   4   3     1421.71     1429.75     28.63 o 
  -9   4   3     3399.34     3185.19     36.05 o 
  -8   4   3     2206.58     2265.68     27.70 o 
  -7   4   3     5410.73     5681.74     46.95 o 
  -6   4   3      837.56      968.37     11.66 o 
  -5   4   3     1794.81     1949.61     17.88 o 
  -4   4   3      136.60       47.14      3.81 o 
  -3   4   3     2127.85     2345.82     20.17 o 
  -2   4   3    21903.10    24154.43    154.09 o 
  -1   4   3        8.20        7.07      2.87 o 
   0   4   3    32162.28    33554.43    200.18 o 
   1   4   3     9077.46    10132.43     61.65 o 
   2   4   3     3130.01     2979.05     22.64 o 
   3   4   3     8588.77     8399.39     55.22 o 
   4   4   3        6.64       22.70      3.12 o 
   5   4   3     2466.72     2306.22     18.66 o 
   6   4   3        6.92       18.75      3.92 o 
   7   4   3     2504.41     2496.71     24.17 o 
   8   4   3     1486.92     1447.00     21.95 o 
   9   4   3       84.08       90.62      8.94 o 
  10   4   3      788.57      826.79     27.54 o 
  11   4   3      238.31      276.81     17.45 o 
  12   4   3      243.76      228.50     19.22 o 
  13   4   3      287.79      219.28     29.77 o 
  14   4   3      663.51      653.34     38.36 o 
  15   4   3       62.75       65.95     33.81 o 
  16   4   3       78.84       84.55     48.99 o 
  17   4   3      428.35      419.10     97.23 o 
 -19   5   3      150.79      151.07     43.95 o 
 -18   5   3      536.39      588.61     61.12 o 
 -17   5   3       15.42       44.31     31.09 o 
 -16   5   3     2519.61     2499.66    102.29 o 
 -15   5   3       72.12       98.85     22.14 o 
 -14   5   3     1102.24     1124.79     61.51 o 
 -13   5   3        0.31       11.52     11.61 o 
 -12   5   3      174.70      198.42     15.54 o 
 -11   5   3      385.70      345.88     16.74 o 
 -10   5   3    18950.56    19175.50    160.10 o 
  -9   5   3     2264.88     2331.66     30.13 o 
  -8   5   3    25183.86    25888.82    208.05 o 
  -7   5   3     9544.30     9966.66     79.49 o 
  -6   5   3     6524.88     6819.94     48.84 o 
  -5   5   3      990.47     1192.92     13.17 o 
  -4   5   3     4269.03     4711.66     36.32 o 
  -3   5   3    23739.68    24988.19    157.81 o 
  -2   5   3    13127.57    14511.74     95.46 o 
  -1   5   3       32.98       82.09      4.22 o 
   0   5   3     8757.54     9307.96     57.96 o 
   1   5   3     3985.65     4033.81     28.83 o 
   2   5   3    13951.53    14987.94     91.94 o 
   3   5   3     1294.87     1173.83     13.15 o 
   4   5   3     4892.42     4965.87     32.92 o 
   5   5   3     7150.37     6649.56     45.38 o 
   6   5   3    14670.50    14375.16     92.59 o 
   7   5   3     6215.02     6075.70     47.54 o 
   8   5   3     3040.97     3053.90     35.90 o 
   9   5   3     2222.83     2293.33     34.13 o 
  10   5   3       63.50       53.46      9.82 o 
  11   5   3     1690.97     1583.67     36.23 o 
  12   5   3     2631.31     2683.84     68.94 o 
  13   5   3        5.66       -3.15     17.60 o 
  14   5   3       49.60       50.23     25.24 o 
  15   5   3      709.79      717.69     64.09 o 
  16   5   3      919.81     1061.16     85.92 o 
  17   5   3       78.13      118.09     42.01 o 
 -18   6   3        9.08        4.74     30.48 o 
 -17   6   3     1045.58     1083.63     72.81 o 
 -16   6   3      144.80      114.59     34.63 o 
 -15   6   3       13.34       17.53     18.78 o 
 -14   6   3      148.59      133.64     22.98 o 
 -13   6   3       63.82       63.07     15.58 o 
 -12   6   3        4.62        4.12     10.27 o 
 -11   6   3     1069.50     1053.06     28.42 o 
 -10   6   3     1060.26     1014.46     23.54 o 
  -9   6   3      176.18      185.74     10.51 o 
  -8   6   3      316.70      317.49     11.70 o 
  -7   6   3      578.65      526.64     13.99 o 
  -6   6   3    10174.99    10250.99     75.43 o 
  -5   6   3     3710.92     3866.19     35.94 o 
  -4   6   3      131.11      174.13      6.43 o 
  -3   6   3      205.29      246.92      7.75 o 
  -2   6   3      124.21      151.95      6.07 o 
  -1   6   3      113.30      120.79      5.45 o 
   0   6   3     4574.66     5216.51     38.65 o 
   1   6   3     1954.87     1919.97     18.75 o 
   2   6   3      659.41      786.64     11.47 o 
   3   6   3     1841.01     1803.10     18.49 o 
   4   6   3     2325.61     2214.85     20.54 o 
   5   6   3      679.68      642.68     11.54 o 
   6   6   3        0.93        6.14      5.17 o 
   7   6   3     1474.60     1467.79     20.67 o 
   8   6   3      934.36      912.27     19.44 o 
   9   6   3      695.36      743.86     19.13 o 
  10   6   3      575.52      562.31     21.21 o 
  11   6   3      316.92      277.56     26.97 o 
  12   6   3      614.64      592.32     36.07 o 
  13   6   3        0.44       17.04     18.85 o 
  14   6   3      143.25       93.43     36.06 o 
  15   6   3       11.95       -4.96     25.50 o 
  16   6   3      305.99      373.55     54.17 o 
  17   6   3       41.06       80.23     39.15 o 
 -18   7   3     1024.07     1106.74     78.50 o 
 -17   7   3      466.36      443.35     52.98 o 
 -16   7   3     4007.46     4080.79    112.71 o 
 -15   7   3       85.89       76.71     26.87 o 
 -14   7   3     3332.29     3221.28    140.67 o 
 -13   7   3      845.21      811.21     32.51 o 
 -12   7   3      503.64      444.11     24.36 o 
 -11   7   3      281.27      298.81     17.52 o 
 -10   7   3    16071.29    15684.63    160.70 o 
  -9   7   3       16.55       14.22      8.97 o 
  -8   7   3     9153.98     9068.55     91.44 o 
  -7   7   3     2169.29     2085.94     27.37 o 
  -6   7   3      235.05      241.38      9.74 o 
  -5   7   3     1261.36     1252.18     17.51 o 
  -4   7   3     3326.09     3321.20     30.79 o 
  -3   7   3       15.27       24.07      4.99 o 
  -2   7   3    18715.06    18524.87    138.63 o 
  -1   7   3     1472.52     1564.69     18.88 o 
   0   7   3     5173.88     4898.08     40.41 o 
   1   7   3     1447.60     1359.51     17.18 o 
   2   7   3     1560.02     1516.05     17.78 o 
   3   7   3     4470.86     4184.60     36.05 o 
   4   7   3     5153.00     5075.88     42.52 o 
   5   7   3     1131.62     1062.84     15.99 o 
   6   7   3     4117.97     4038.16     41.08 o 
   7   7   3      546.09      522.57     14.53 o 
   8   7   3     1628.31     1530.06     28.16 o 
   9   7   3     7687.25     7644.46     81.09 o 
  10   7   3     1567.77     1601.09     34.58 o 
  11   7   3     1576.83     1582.29     53.64 o 
  12   7   3     1352.67     1374.22     52.19 o 
  13   7   3      478.18      510.15     47.00 o 
  14   7   3      277.97      250.66     36.27 o 
  15   7   3     2467.10     2597.48     90.86 o 
  16   7   3     2434.02     2668.17    168.08 o 
 -18   8   3        7.50      -22.61     42.96 o 
 -17   8   3        8.61       -4.46     32.18 o 
 -16   8   3       75.20       23.49     32.18 o 
 -15   8   3      103.11       61.83     22.95 o 
 -14   8   3       54.50       66.47     19.42 o 
 -13   8   3     2764.67     2754.44     64.54 o 
 -12   8   3       93.15       90.55     18.26 o 
 -11   8   3      377.42      363.81     20.77 o 
 -10   8   3     3125.12     3105.51     54.04 o 
  -9   8   3       40.66       57.88     11.65 o 
  -8   8   3     4520.60     4259.57     54.42 o 
  -7   8   3      902.15      918.63     19.66 o 
  -6   8   3     4203.36     4193.91     46.30 o 
  -5   8   3      479.88      485.03     16.29 o 
  -4   8   3     2982.70     2870.64     30.31 o 
  -3   8   3     1628.55     1594.52     22.00 o 
  -2   8   3      447.06      533.11     12.48 o 
  -1   8   3      337.78      371.88     10.32 o 
   0   8   3     5310.53     5410.51     46.29 o 
   1   8   3     3626.52     3560.17     32.72 o 
   2   8   3     8565.21     8564.57     67.22 o 
   3   8   3     2755.63     2594.91     27.80 o 
   4   8   3       28.14       34.19      6.39 o 
   5   8   3     1554.54     1374.61     21.42 o 
   6   8   3      652.42      635.63     15.82 o 
   7   8   3      650.86      641.56     17.90 o 
   8   8   3       21.45       10.78      9.12 o 
   9   8   3     3201.41     3055.84     50.30 o 
  10   8   3      163.26      191.05     19.59 o 
  11   8   3     2815.86     2726.15     72.39 o 
  12   8   3       49.59       26.25     20.38 o 
  13   8   3      280.79      273.19     31.10 o 
  14   8   3     1800.11     1918.40     79.04 o 
  15   8   3      243.33      176.73     36.09 o 
  16   8   3       11.81       44.35     38.04 o 
 -17   9   3      257.86      254.78     49.81 o 
 -16   9   3      879.41      909.82     72.20 o 
 -15   9   3       32.97       48.11     55.40 o 
 -14   9   3      699.28      833.53     44.79 o 
 -13   9   3      844.60      775.83     66.00 o 
 -12   9   3     3891.54     3775.90     71.56 o 
 -11   9   3      393.51      451.17     24.85 o 
 -10   9   3     1048.18     1040.41     31.17 o 
  -9   9   3      250.10      271.96     21.05 o 
  -8   9   3     1330.32     1286.24     32.70 o 
  -7   9   3       51.46       56.93      9.91 o 
  -6   9   3     7742.55     7658.47     83.56 o 
  -5   9   3      309.10      295.74     16.19 o 
  -4   9   3     4928.98     4771.89     46.91 o 
  -3   9   3      278.97      272.47     11.55 o 
  -2   9   3     3339.34     3270.25     35.14 o 
  -1   9   3       22.60       23.43      6.90 o 
   0   9   3     4690.45     4526.10     43.63 o 
   1   9   3      769.81      736.71     15.02 o 
   2   9   3     1594.96     1494.33     21.40 o 
   3   9   3        3.88       20.32      6.73 o 
   4   9   3     2149.25     2079.95     27.68 o 
   5   9   3       93.75       98.63      9.27 o 
   6   9   3     2898.56     2801.94     39.97 o 
   7   9   3      364.50      387.90     17.08 o 
   8   9   3     7254.87     6979.75     81.96 o 
   9   9   3     1784.41     1759.11     44.85 o 
  10   9   3     1734.46     1659.91     48.86 o 
  11   9   3       73.16       64.06     21.67 o 
  12   9   3       26.98       22.05     26.87 o 
  13   9   3      165.09      155.83     30.57 o 
  14   9   3      468.02      447.27     46.53 o 
  15   9   3        4.78       11.19     28.67 o 
 -16  10   3      302.92      378.60     73.11 o 
 -15  10   3      668.51      656.99     62.83 o 
 -14  10   3        6.14       23.85     24.93 o 
 -13  10   3     1148.28     1068.92     93.66 o 
 -12  10   3      143.76      139.31     23.34 o 
 -11  10   3      601.93      570.62     29.23 o 
 -10  10   3      281.66      297.33     23.17 o 
  -9  10   3     1312.16     1239.57     47.44 o 
  -8  10   3        5.62        0.97     12.74 o 
  -7  10   3      521.25      500.56     22.59 o 
  -6  10   3      644.46      640.45     29.35 o 
  -5  10   3      253.96      252.87     15.99 o 
  -4  10   3      566.64      574.34     18.28 o 
  -3  10   3     6452.36     6328.28     65.27 o 
  -2  10   3      113.96      143.23     10.66 o 
  -1  10   3      479.22      445.99     15.03 o 
   0  10   3      129.54      143.39     10.80 o 
   1  10   3       51.19       34.10      9.41 o 
   2  10   3       18.07       17.60      9.35 o 
   3  10   3     6801.14     6443.14     70.78 o 
   4  10   3     1210.05     1213.50     24.82 o 
   5  10   3        3.99        1.41      8.62 o 
   6  10   3     7222.14     7049.55     76.71 o 
   7  10   3      205.15      227.54     15.54 o 
   8  10   3     1791.43     1767.69     45.69 o 
   9  10   3       15.42       11.40     14.79 o 
  10  10   3     1499.72     1416.35     46.96 o 
  11  10   3      184.07      186.92     37.86 o 
  12  10   3      109.32       93.70     25.37 o 
  13  10   3      660.84      681.64     46.34 o 
  14  10   3      951.67      919.35     61.24 o 
 -15  11   3        6.85       14.03     28.64 o 
 -14  11   3     4874.77     5059.96    160.07 o 
 -13  11   3     2166.06     2222.83    147.73 o 
 -12  11   3     5257.46     5157.38    156.84 o 
 -11  11   3      858.10      835.50     54.46 o 
 -10  11   3        7.08       -1.84     16.62 o 
  -9  11   3      868.27      810.84     37.37 o 
  -8  11   3     4236.56     4136.59     83.17 o 
  -7  11   3       96.23      127.84     17.85 o 
  -6  11   3     2070.10     2074.75     48.04 o 
  -5  11   3      455.12      466.65     25.20 o 
  -4  11   3     1019.14      964.47     25.27 o 
  -3  11   3      717.53      686.68     20.68 o 
  -2  11   3     3505.55     3421.60     48.75 o 
  -1  11   3     1666.84     1678.60     32.01 o 
   0  11   3     1345.48     1321.69     29.46 o 
   1  11   3     2022.76     1988.62     36.86 o 
   2  11   3      612.21      577.06     21.13 o 
   3  11   3     1592.75     1604.69     33.29 o 
   4  11   3     2915.62     2828.70     45.82 o 
   5  11   3     4059.70     3964.15     56.94 o 
   6  11   3     2865.11     2849.44     46.61 o 
   7  11   3     3391.18     3307.11     65.59 o 
   8  11   3      885.34      852.09     40.78 o 
   9  11   3      337.78      383.02     27.31 o 
  10  11   3       45.94       32.50     26.24 o 
  11  11   3       18.40       43.88     24.29 o 
  12  11   3     1548.12     1573.42     85.30 o 
  13  11   3     3199.10     3395.26     93.45 o 
 -14  12   3      318.85      325.75     66.70 o 
 -13  12   3      656.63      580.86     61.54 o 
 -12  12   3       73.81       57.07     41.08 o 
 -11  12   3     1161.74     1237.08     54.00 o 
 -10  12   3      439.10      508.12     37.89 o 
  -9  12   3      634.40      653.41     36.46 o 
  -8  12   3      903.83      964.31     56.35 o 
  -7  12   3      769.72      647.92     30.80 o 
  -6  12   3      495.16      459.73     26.92 o 
  -5  12   3     1621.31     1666.68     44.89 o 
  -4  12   3      546.17      555.18     25.10 o 
  -3  12   3      832.95      791.89     48.34 o 
  -2  12   3     1286.06     1240.19     31.83 o 
  -1  12   3       82.65      101.32     14.26 o 
   0  12   3      736.66      717.16     24.14 o 
   1  12   3     3247.17     3256.48     50.60 o 
   2  12   3      504.73      579.59     22.69 o 
   3  12   3      140.25      138.94     15.20 o 
   4  12   3     2091.59     2004.15     39.38 o 
   5  12   3       50.31       74.25     14.51 o 
   6  12   3        2.40       15.86     13.03 o 
   7  12   3     1730.68     1691.40     47.05 o 
   8  12   3       10.38       23.14     16.97 o 
   9  12   3       40.38      -16.70     16.70 o 
  10  12   3      347.00      306.12     34.99 o 
  11  12   3        0.52      -16.61     22.60 o 
  12  12   3      201.61      239.03     34.93 o 
 -13  13   3      421.40      420.27    105.52 o 
 -12  13   3     3081.83     3276.68    123.03 o 
 -11  13   3      150.29      153.95     36.82 o 
 -10  13   3     1313.90     1486.89     67.27 o 
  -9  13   3     1362.04     1381.81     75.20 o 
  -8  13   3      373.97      442.01     36.57 o 
  -7  13   3     1707.83     1732.65     59.83 o 
  -6  13   3      809.56      836.07     51.66 o 
  -5  13   3      601.59      593.43     30.94 o 
  -4  13   3      611.15      620.29     31.35 o 
  -3  13   3     3215.13     3217.26     59.68 o 
  -2  13   3       53.05       63.58     15.34 o 
  -1  13   3     1381.77     1356.62     35.29 o 
   0  13   3      783.46      721.00     32.37 o 
   1  13   3       38.57       29.88     13.77 o 
   2  13   3     4035.77     4057.37     64.50 o 
   3  13   3      389.14      420.74     22.92 o 
   4  13   3     6019.70     6341.74     82.27 o 
   5  13   3      894.07      947.60     31.66 o 
   6  13   3       12.00       32.74     17.22 o 
   7  13   3     1414.95     1427.84     64.73 o 
   8  13   3      388.79      374.28     31.44 o 
   9  13   3      359.06      363.16     32.06 o 
  10  13   3     1587.79     1601.07    103.79 o 
  11  13   3        3.12        1.45     25.95 o 
 -12  14   3      761.24      791.74     67.94 o 
 -11  14   3      128.84       70.64     33.48 o 
 -10  14   3      261.31      317.91     45.26 o 
  -9  14   3     3027.70     3233.31    100.06 o 
  -8  14   3      467.08      349.46     40.58 o 
  -7  14   3      825.81      916.63    117.45 o 
  -6  14   3     1011.79     1194.55     50.89 o 
  -5  14   3      136.11      127.64     29.81 o 
  -4  14   3     1424.15     1352.57     52.45 o 
  -3  14   3       12.94       30.91     17.43 o 
  -2  14   3        1.51       10.20     14.84 o 
  -1  14   3      210.16      202.23     20.85 o 
   0  14   3     3840.01     3775.31     63.41 o 
   1  14   3      253.24      276.84     21.57 o 
   2  14   3     1452.13     1523.93     41.66 o 
   3  14   3      474.58      463.23     26.65 o 
   4  14   3       85.17       82.44     18.37 o 
   5  14   3      704.77      643.95     36.29 o 
   6  14   3        6.70       36.01     24.19 o 
   7  14   3     1085.73     1020.77     54.46 o 
   8  14   3      361.49      357.89     36.82 o 
   9  14   3      177.35      203.44     32.72 o 
  10  14   3      564.92      543.99     62.35 o 
 -10  15   3      883.54      942.97     90.59 o 
  -9  15   3      163.76      166.88     38.22 o 
  -8  15   3     1484.51     1542.05    146.02 o 
  -7  15   3       52.16       32.18     29.57 o 
  -6  15   3     1199.30     1274.33     62.34 o 
  -5  15   3      416.85      515.28     42.65 o 
  -4  15   3       13.77       33.23     22.80 o 
  -3  15   3      294.86      282.23     33.30 o 
  -2  15   3      315.16      347.49     29.76 o 
  -1  15   3      150.55      126.25     23.52 o 
   0  15   3      425.62      449.83     32.33 o 
   1  15   3        4.51       17.07     17.59 o 
   2  15   3      420.91      430.75     29.42 o 
   3  15   3     1870.06     1965.16     52.98 o 
   4  15   3     1478.65     1492.97     52.05 o 
   5  15   3      677.83      626.40     43.32 o 
   6  15   3      510.49      519.17     41.88 o 
   7  15   3      397.67      412.05     53.09 o 
   8  15   3      153.75      114.29     30.84 o 
  -8  16   3      204.15      236.67     73.11 o 
  -7  16   3       59.96       66.33     38.02 o 
  -6  16   3      163.83      107.39     35.03 o 
  -5  16   3      426.27      430.46     45.64 o 
  -4  16   3      297.42      341.88     42.65 o 
  -3  16   3     1163.58     1007.23     68.86 o 
  -2  16   3       63.47       48.40     25.45 o 
  -1  16   3      807.19      825.05     54.45 o 
   0  16   3      759.63      839.01     42.44 o 
   1  16   3      272.94      285.79     35.29 o 
   2  16   3      833.00      787.66     38.24 o 
   3  16   3      369.17      367.47     33.49 o 
   4  16   3       10.49       10.81     25.25 o 
   5  16   3      653.59      650.04     75.60 o 
   6  16   3      126.65      100.19     36.61 o 
  -5  17   3        0.50      -32.62     32.62 o 
  -4  17   3      337.98      289.64     51.92 o 
  -3  17   3      601.91      513.65     43.37 o 
  -2  17   3       85.93      100.51     29.53 o 
  -1  17   3     2288.06     2494.81     78.80 o 
   0  17   3     1827.37     1986.37     84.22 o 
   1  17   3      205.10      257.01     32.01 o 
   2  17   3       50.14       43.65     26.20 o 
   3  17   3      163.37      124.97     28.70 o 
 -20   0   4     2198.52     2095.34    149.24 o 
 -19   0   4       14.71       21.86     44.47 o 
 -18   0   4       57.95       52.76     45.22 o 
 -17   0   4      470.25      368.57     67.83 o 
 -16   0   4     2386.64     2414.92    140.19 o 
 -15   0   4        4.64       -8.92     22.11 o 
 -14   0   4     4167.25     4297.12    186.04 o 
 -13   0   4      185.64      169.56     36.24 o 
 -12   0   4       76.42       81.65     16.72 o 
 -11   0   4     1210.34     1270.50     39.51 o 
 -10   0   4    11210.88    11177.83    152.55 o 
  -9   0   4       28.46        6.81      7.41 o 
  -8   0   4     2524.60     2244.91     32.32 o 
  -7   0   4     5555.00     5800.55     85.05 o 
  -6   0   4     3343.24     3525.84     45.30 o 
  -5   0   4    14634.06    15780.09    212.53 o 
  -4   0   4    38967.21    44506.62    448.40 o 
  -3   0   4     8771.69     9239.44    122.47 o 
  -2   0   4    24515.27    26468.25    269.55 o 
  -1   0   4    37596.55    39103.16    392.59 o 
   0   0   4    68915.50    70540.66    613.46 o 
   1   0   4     4328.32     4798.50     49.23 o 
   2   0   4    10600.97    11759.95    115.79 o 
   3   0   4    43678.09    45146.02    397.37 o 
   4   0   4      256.74      471.53     15.06 o 
   5   0   4    14058.15    15470.09    160.63 o 
   6   0   4    10378.24    10880.12    128.84 o 
   7   0   4    32795.31    32517.06    350.62 o 
   8   0   4     4199.52     4525.06     59.34 o 
   9   0   4      153.76      168.70     12.29 o 
  10   0   4     5983.44     5803.16     91.84 o 
  11   0   4      651.49      554.08     29.84 o 
  12   0   4     2211.00     2287.64     59.32 o 
  13   0   4     5151.91     5155.44    118.71 o 
  14   0   4      964.46     1152.44     91.20 o 
  15   0   4      505.85      530.61    195.59 o 
  16   0   4       93.42      101.75     52.01 o 
  17   0   4      102.03       78.39     52.76 o 
 -20   1   4      548.45      651.80     69.72 o 
 -19   1   4        7.56        8.11     30.15 o 
 -18   1   4      622.13      556.05     57.25 o 
 -17   1   4      972.23      957.93     71.98 o 
 -16   1   4       41.83       61.75     23.62 o 
 -15   1   4      394.52      418.99     31.26 o 
 -14   1   4     2923.42     2882.44     60.36 o 
 -13   1   4      182.04      173.31     18.01 o 
 -12   1   4      196.84      213.07     18.80 o 
 -11   1   4     1081.60     1055.67     23.47 o 
 -10   1   4      297.63      355.60     13.98 o 
  -9   1   4     1315.46     1442.53     21.27 o 
  -8   1   4     3160.60     3214.53     31.68 o 
  -7   1   4     2372.15     2361.68     24.14 o 
  -6   1   4     2141.23     2194.83     24.89 o 
  -5   1   4     2289.61     2368.10     28.88 o 
  -4   1   4     7960.64     7961.13     68.16 o 
  -3   1   4    10892.66    11190.06     81.08 o 
  -2   1   4     1419.07     1190.36     13.08 o 
  -1   1   4      124.02       83.60      4.18 o 
   0   1   4     1052.05     1262.91     14.13 o 
   1   1   4      259.51      338.54      6.54 o 
   2   1   4     7527.51     8252.66     59.86 o 
   3   1   4       63.33       42.51      2.76 o 
   4   1   4     2999.35     3110.40     26.78 o 
   5   1   4       40.12       60.01      4.56 o 
   6   1   4      133.46       99.52      7.48 o 
   7   1   4     2763.52     2676.16     29.65 o 
   8   1   4     1529.53     1684.94     21.33 o 
   9   1   4     1640.89     1669.47     23.97 o 
  10   1   4     2675.51     2511.60     35.80 o 
  11   1   4     1045.08     1036.79     25.61 o 
  12   1   4      324.05      291.74     16.66 o 
  13   1   4      405.73      389.88     27.08 o 
  14   1   4      222.85      253.63     27.99 o 
  15   1   4     1243.45     1245.33     78.87 o 
  16   1   4       37.33       45.16     28.94 o 
  17   1   4      146.40      150.94     43.01 o 
 -20   2   4     2685.99     3276.42    189.18 o 
 -19   2   4       45.74        0.68     31.32 o 
 -18   2   4      886.38      815.60     66.35 o 
 -17   2   4      113.74       97.05     33.92 o 
 -16   2   4      139.81      158.53     44.35 o 
 -15   2   4       18.36        8.07     21.80 o 
 -14   2   4     2021.69     2044.23     59.53 o 
 -13   2   4     1661.20     1729.22     51.21 o 
 -12   2   4    16938.60    17182.87    200.04 o 
 -11   2   4     2604.76     2645.35     40.22 o 
 -10   2   4     2610.17     2768.49     37.02 o 
  -9   2   4     2230.07     2195.04     30.67 o 
  -8   2   4    10061.75    10232.18     83.67 o 
  -7   2   4     6163.55     6288.37     53.77 o 
  -6   2   4     4306.04     4023.90     39.88 o 
  -5   2   4     4723.77     5456.54     43.22 o 
  -4   2   4     3831.61     3573.44     36.50 o 
  -3   2   4      645.99      714.80     10.00 o 
  -2   2   4    34875.27    34536.34    227.33 o 
  -1   2   4      106.48      122.93      5.05 o 
   0   2   4     9255.04     8300.39     58.52 o 
   1   2   4     4641.15     4547.94     37.38 o 
   2   2   4     5280.79     4999.36     36.25 o 
   3   2   4     5026.07     4761.37     32.34 o 
   4   2   4     2479.32     2321.42     19.99 o 
   5   2   4     5393.30     5335.76     39.06 o 
   6   2   4    13047.76    13257.85     95.15 o 
   7   2   4     5074.79     4951.22     46.64 o 
   8   2   4     3102.56     2989.62     34.76 o 
   9   2   4     3894.39     3823.89     44.04 o 
  10   2   4       73.79       69.40      9.94 o 
  11   2   4        9.24       20.06      9.07 o 
  12   2   4      531.03      538.14     19.43 o 
  13   2   4      597.40      547.80     27.42 o 
  14   2   4      772.23      820.71     59.59 o 
  15   2   4     1332.31     1479.90    109.67 o 
  16   2   4        8.78       24.55     26.65 o 
  17   2   4     2837.39     2856.18    121.21 o 
 -19   3   4     1596.49     1604.53     90.81 o 
 -18   3   4      129.27      172.54     41.00 o 
 -17   3   4      455.39      447.41     51.09 o 
 -16   3   4      539.60      552.32     42.69 o 
 -15   3   4     2108.28     2007.96     87.06 o 
 -14   3   4       18.56       15.99     18.70 o 
 -13   3   4     5313.94     5241.00     93.09 o 
 -12   3   4     5932.96     5717.07     79.13 o 
 -11   3   4     1571.41     1506.39     29.69 o 
 -10   3   4     1540.44     1573.90     29.17 o 
  -9   3   4       76.55      125.33      9.70 o 
  -8   3   4      962.16     1105.95     19.97 o 
  -7   3   4      263.17      277.37      8.68 o 
  -6   3   4     2629.93     2482.87     28.90 o 
  -5   3   4     5055.70     5391.93     49.65 o 
  -4   3   4     1296.21     1228.18     16.12 o 
  -3   3   4      396.29      342.42     10.36 o 
  -2   3   4      115.27      143.05      9.91 o 
  -1   3   4      429.50      331.64      7.83 o 
   0   3   4        1.53        2.45      2.77 o 
   1   3   4     2573.04     2402.52     20.95 o 
   2   3   4      237.85      255.01      5.93 o 
   3   3   4      597.08      578.14     11.33 o 
   4   3   4     4995.76     5186.59     36.95 o 
   5   3   4       97.64       91.91      4.80 o 
   6   3   4       35.91       41.90      4.48 o 
   7   3   4     3283.10     3382.86     34.16 o 
   8   3   4      154.64      144.82      9.05 o 
   9   3   4      649.24      656.01     18.73 o 
  10   3   4     3085.89     2958.34     41.36 o 
  11   3   4     1436.94     1392.48     41.48 o 
  12   3   4      812.97      791.04     30.09 o 
  13   3   4      194.38      222.08     21.10 o 
  14   3   4      600.86      659.01     39.58 o 
  15   3   4      525.68      603.59     60.97 o 
  16   3   4      795.60      981.97     72.39 o 
  17   3   4     1185.81     1202.88    106.65 o 
 -19   4   4      268.97      263.92     48.21 o 
 -18   4   4      664.44      661.17     61.82 o 
 -17   4   4      192.72      281.52     43.62 o 
 -16   4   4     1113.18     1108.14     56.67 o 
 -15   4   4      293.33      300.14     30.94 o 
 -14   4   4       89.42      116.43     18.82 o 
 -13   4   4     3014.77     2956.16     59.15 o 
 -12   4   4     4423.88     4286.31     63.21 o 
 -11   4   4       10.08        8.06      8.05 o 
 -10   4   4     7288.04     7264.83     77.64 o 
  -9   4   4      341.84      338.86     14.75 o 
  -8   4   4    27282.50    27723.74    231.31 o 
  -7   4   4     6617.14     6771.95     62.19 o 
  -6   4   4     7591.49     7528.96     58.33 o 
  -5   4   4      110.74      138.14      5.30 o 
  -4   4   4      335.37      264.01      6.02 o 
  -3   4   4     1950.48     1884.65     18.94 o 
  -2   4   4      983.00     1298.35     15.09 o 
  -1   4   4     1240.80     1656.83     17.34 o 
   0   4   4    14528.35    14546.37    100.46 o 
   1   4   4     5037.84     5102.81     37.27 o 
   2   4   4      513.62      410.01      7.80 o 
   3   4   4     3656.87     3678.83     29.53 o 
   4   4   4     2608.96     2696.01     23.12 o 
   5   4   4     4592.55     4458.42     34.41 o 
   6   4   4     7201.07     7126.05     56.53 o 
   7   4   4     2603.96     2609.88     29.24 o 
   8   4   4     1962.09     2000.13     26.70 o 
   9   4   4     1856.19     1864.91     30.99 o 
  10   4   4      568.35      610.63     19.09 o 
  11   4   4     5589.33     5653.12     65.68 o 
  12   4   4     1950.66     1842.59     50.04 o 
  13   4   4      796.55      852.92     44.27 o 
  14   4   4      135.48      161.46     30.90 o 
  15   4   4      217.95      210.79     61.05 o 
  16   4   4      143.44      254.75     47.96 o 
  17   4   4      832.03      927.83     74.81 o 
 -19   5   4        0.48       -9.29     42.59 o 
 -18   5   4     1219.36     1256.94    105.90 o 
 -17   5   4       43.95       33.26     29.83 o 
 -16   5   4        0.86      -18.18     18.18 o 
 -15   5   4       42.59       23.15     21.41 o 
 -14   5   4      802.78      780.91     35.47 o 
 -13   5   4       47.41       30.95     15.50 o 
 -12   5   4     1622.31     1585.01     35.25 o 
 -11   5   4      171.22      163.33     12.37 o 
 -10   5   4     7819.16     7369.20     79.84 o 
  -9   5   4       92.23      123.97      9.65 o 
  -8   5   4      757.52      627.36     15.83 o 
  -7   5   4     3898.98     3780.58     40.15 o 
  -6   5   4      474.92      396.56      9.86 o 
  -5   5   4      359.13      537.72      9.86 o 
  -4   5   4      630.53      675.40     11.54 o 
  -3   5   4     4090.18     4376.50     35.66 o 
  -2   5   4       95.44      155.62      5.73 o 
  -1   5   4     4455.27     4202.77     31.77 o 
   0   5   4     9120.52    10137.99     66.69 o 
   1   5   4     1455.98     1559.63     16.09 o 
   2   5   4     1729.08     1749.97     17.61 o 
   3   5   4     4751.51     5036.00     40.84 o 
   4   5   4     4757.39     4758.60     35.77 o 
   5   5   4     3957.68     4009.24     33.06 o 
   6   5   4      141.24      146.23      8.00 o 
   7   5   4      579.71      500.32     13.54 o 
   8   5   4      282.98      258.22     12.81 o 
   9   5   4      551.79      568.40     19.30 o 
  10   5   4     1531.66     1407.87     29.71 o 
  11   5   4       65.83       47.34     13.78 o 
  12   5   4      791.00      824.30     39.02 o 
  13   5   4        5.21       17.12     19.89 o 
  14   5   4        7.18       -4.09     45.55 o 
  15   5   4      964.50     1068.41     60.98 o 
  16   5   4      167.75      164.98     45.03 o 
 -19   6   4       32.38        6.02     32.77 o 
 -18   6   4      223.95      263.50     48.12 o 
 -17   6   4      100.21      152.67     39.68 o 
 -16   6   4     4259.84     4501.46    149.91 o 
 -15   6   4      205.21      201.28     26.92 o 
 -14   6   4      336.54      376.11     27.34 o 
 -13   6   4     1358.15     1445.44     44.77 o 
 -12   6   4      687.73      651.35     27.41 o 
 -11   6   4      114.43      160.01     13.68 o 
 -10   6   4    19506.15    18994.71    168.55 o 
  -9   6   4     1079.39     1102.46     23.44 o 
  -8   6   4     8440.37     8557.97     83.56 o 
  -7   6   4     7764.29     7497.76     70.09 o 
  -6   6   4     9183.76     9655.27     84.81 o 
  -5   6   4     2482.93     2748.55     29.81 o 
  -4   6   4     1112.91      941.72     14.05 o 
  -3   6   4       67.43       88.42      5.59 o 
  -2   6   4       16.99       18.10      4.36 o 
  -1   6   4     1019.93     1042.27     14.11 o 
   0   6   4    12277.36    12708.94     86.33 o 
   1   6   4     2304.68     2192.96     22.74 o 
   2   6   4      667.32      668.14     11.77 o 
   3   6   4     6160.89     6147.47     48.18 o 
   4   6   4     2267.16     2204.22     23.65 o 
   5   6   4      633.67      676.22     12.93 o 
   6   6   4     1265.90     1268.80     19.43 o 
   7   6   4     1003.10     1086.42     20.58 o 
   8   6   4      272.48      262.53     14.92 o 
   9   6   4     3765.12     3631.46     52.96 o 
  10   6   4     8976.02     8957.80     92.72 o 
  11   6   4     3359.69     3402.44     54.63 o 
  12   6   4        3.68        1.13     18.61 o 
  13   6   4     1889.02     1918.97     62.60 o 
  14   6   4     1379.44     1304.31     63.97 o 
  15   6   4     1888.56     1947.61     78.83 o 
  16   6   4     2307.52     2173.52    107.39 o 
 -18   7   4       93.49      116.33     62.94 o 
 -17   7   4      132.49      178.92     48.24 o 
 -16   7   4     1207.53     1173.83    140.19 o 
 -15   7   4      188.73      204.55     27.67 o 
 -14   7   4        4.69       23.68     16.86 o 
 -13   7   4     1999.58     1952.83     47.88 o 
 -12   7   4       90.29       86.07     16.46 o 
 -11   7   4      345.87      328.99     21.57 o 
 -10   7   4     2528.97     2594.16     42.10 o 
  -9   7   4      272.09      252.44     13.08 o 
  -8   7   4       21.25       12.47      7.76 o 
  -7   7   4      318.14      329.24     12.36 o 
  -6   7   4      330.59      383.18     11.36 o 
  -5   7   4      342.01      369.58     12.41 o 
  -4   7   4     1499.17     1432.69     18.02 o 
  -3   7   4       32.61       43.56      5.43 o 
  -2   7   4       92.60       73.18      6.46 o 
  -1   7   4      426.41      454.21     10.14 o 
   0   7   4      561.26      603.50     12.75 o 
   1   7   4        1.22        1.19      4.58 o 
   2   7   4     4006.40     4052.29     37.22 o 
   3   7   4      542.11      603.60     14.86 o 
   4   7   4      944.03      861.37     15.41 o 
   5   7   4     1880.36     1836.76     23.26 o 
   6   7   4      398.42      441.90     13.29 o 
   7   7   4      923.28      875.15     27.47 o 
   8   7   4        2.36        5.19      8.80 o 
   9   7   4      708.92      681.39     22.41 o 
  10   7   4       44.71       42.72     12.98 o 
  11   7   4      638.88      648.32     29.85 o 
  12   7   4      137.23      148.72     26.06 o 
  13   7   4      160.48      159.27     27.17 o 
  14   7   4       53.02       32.85     29.59 o 
  15   7   4        0.22       -6.45     26.74 o 
  16   7   4     1279.56     1373.58    127.00 o 
 -18   8   4     3011.07     3076.69    180.89 o 
 -17   8   4      547.58      498.16     55.01 o 
 -16   8   4      352.72      343.60     50.65 o 
 -15   8   4      463.87      468.37     41.10 o 
 -14   8   4      423.87      365.61     31.82 o 
 -13   8   4      435.23      393.57     33.58 o 
 -12   8   4     1040.81     1068.12     35.73 o 
 -11   8   4      572.37      618.04     27.84 o 
 -10   8   4     1272.46     1276.03     33.50 o 
  -9   8   4      302.68      346.75     17.61 o 
  -8   8   4       85.56       99.71     11.53 o 
  -7   8   4      191.11      185.70     11.74 o 
  -6   8   4     6561.00     6260.29     59.23 o 
  -5   8   4     3961.45     3917.35     45.25 o 
  -4   8   4     1992.56     2086.93     25.61 o 
  -3   8   4     4309.20     4190.59     44.84 o 
  -2   8   4     1090.99     1111.72     18.87 o 
  -1   8   4       33.88       28.98      6.24 o 
   0   8   4     3338.87     3292.51     32.79 o 
   1   8   4     2567.42     2372.89     26.71 o 
   2   8   4     3112.41     2906.26     31.65 o 
   3   8   4     6175.05     5979.26     53.38 o 
   4   8   4      223.13      232.27     10.50 o 
   5   8   4       75.91       76.94      8.36 o 
   6   8   4      185.24      208.38     12.44 o 
   7   8   4     3371.69     3173.77     44.82 o 
   8   8   4    10041.30     9803.41    100.43 o 
   9   8   4     3786.14     3561.22     57.82 o 
  10   8   4     2186.53     2120.63     50.02 o 
  11   8   4     1788.66     1715.97     58.32 o 
  12   8   4      790.27      798.29     68.73 o 
  13   8   4        6.76       20.58     22.63 o 
  14   8   4     1327.32     1341.03     62.71 o 
  15   8   4      616.58      625.63     53.93 o 
 -17   9   4       86.75       80.65     51.25 o 
 -16   9   4       42.53       13.36     32.23 o 
 -15   9   4     1219.74     1165.76    136.42 o 
 -14   9   4      156.71      117.90     26.33 o 
 -13   9   4        3.33       12.11     15.65 o 
 -12   9   4       61.38       74.97     17.33 o 
 -11   9   4        1.29        1.75     12.05 o 
 -10   9   4     1716.07     1629.39     38.82 o 
  -9   9   4     6104.57     5960.62     84.23 o 
  -8   9   4      137.52      131.82     16.71 o 
  -7   9   4     3373.89     3318.26     50.54 o 
  -6   9   4      342.00      367.12     14.61 o 
  -5   9   4      892.42      726.44     18.27 o 
  -4   9   4      490.57      525.04     15.86 o 
  -3   9   4    14399.50    14003.91    107.62 o 
  -2   9   4      282.65      308.47     11.15 o 
  -1   9   4      576.19      647.11     15.39 o 
   0   9   4      140.89      128.78      8.85 o 
   1   9   4      379.79      442.76     12.57 o 
   2   9   4        3.17       25.89      7.14 o 
   3   9   4     2363.82     2234.28     29.36 o 
   4   9   4     1116.04     1133.34     22.21 o 
   5   9   4       71.43       74.72     10.87 o 
   6   9   4    18105.34    17131.55    161.02 o 
   7   9   4      212.00      232.91     15.90 o 
   8   9   4      521.65      499.07     20.82 o 
   9   9   4       41.16       59.54     13.90 o 
  10   9   4     2277.60     2225.36     52.36 o 
  11   9   4      421.88      428.71     36.01 o 
  12   9   4      262.18      321.22     33.94 o 
  13   9   4      826.31      722.88     54.92 o 
  14   9   4      629.99      668.46     46.34 o 
 -16  10   4       30.85      124.75     55.02 o 
 -15  10   4      109.24      109.67     39.97 o 
 -14  10   4     2439.27     2352.49     81.30 o 
 -13  10   4       49.63        9.09     21.82 o 
 -12  10   4     1410.30     1398.61     64.29 o 
 -11  10   4      163.82      177.00     21.02 o 
 -10  10   4      320.05      383.88     29.35 o 
  -9  10   4     2061.23     2128.72     67.81 o 
  -8  10   4     4759.33     4573.35     77.57 o 
  -7  10   4      407.65      404.14     21.88 o 
  -6  10   4      256.42      262.38     19.79 o 
  -5  10   4       33.53       33.62     11.39 o 
  -4  10   4     5178.68     4981.70     58.01 o 
  -3  10   4     6012.04     5732.40     65.37 o 
  -2  10   4     2353.13     2435.32     31.34 o 
  -1  10   4     1057.23      963.89     20.63 o 
   0  10   4       15.66       33.81      8.77 o 
   1  10   4       16.29       39.93      9.42 o 
   2  10   4      208.10      206.74     12.35 o 
   3  10   4       19.21       14.40      8.67 o 
   4  10   4     3757.94     3526.37     45.55 o 
   5  10   4     8592.10     8315.53     87.18 o 
   6  10   4     1725.92     1759.43     33.98 o 
   7  10   4     3242.09     3098.82     51.03 o 
   8  10   4     1389.58     1348.57     39.19 o 
   9  10   4      359.72      367.57     28.82 o 
  10  10   4      138.11      123.08     22.33 o 
  11  10   4     2406.22     2356.91     80.94 o 
  12  10   4     2083.85     2068.37     69.59 o 
  13  10   4      645.13      617.74     44.65 o 
  14  10   4       55.51       61.36     30.69 o 
 -15  11   4       11.83      -45.22     45.22 o 
 -14  11   4      512.26      563.72     64.44 o 
 -13  11   4      666.88      849.09     84.04 o 
 -12  11   4       85.01       88.98     37.85 o 
 -11  11   4      827.39      876.98     63.32 o 
 -10  11   4     1379.88     1363.43     49.36 o 
  -9  11   4       37.81       33.84     18.13 o 
  -8  11   4       66.49       59.88     18.61 o 
  -7  11   4        8.85       18.82     14.25 o 
  -6  11   4      379.30      393.59     22.09 o 
  -5  11   4      504.14      520.15     23.93 o 
  -4  11   4      845.08      812.32     24.09 o 
  -3  11   4       36.56       45.87     11.07 o 
  -2  11   4     1083.80     1110.27     25.94 o 
  -1  11   4      101.65      101.21     12.17 o 
   0  11   4       40.06       31.53     10.44 o 
   1  11   4      100.60      101.38     12.90 o 
   2  11   4       56.58       36.92     11.48 o 
   3  11   4      443.98      409.64     19.50 o 
   4  11   4      128.58      169.67     14.10 o 
   5  11   4     1693.38     1694.04     35.50 o 
   6  11   4      133.83      122.66     14.94 o 
   7  11   4     1739.20     1742.61     45.24 o 
   8  11   4      154.87      158.47     20.92 o 
   9  11   4       40.09       32.27     18.99 o 
  10  11   4        3.30       -4.43     18.79 o 
  11  11   4      125.69      146.34     28.93 o 
  12  11   4        2.62       16.15     24.21 o 
  13  11   4      914.58      958.01    102.14 o 
 -14  12   4     1761.22     1705.86     94.11 o 
 -13  12   4      817.33      781.77    109.67 o 
 -12  12   4     3297.96     3279.19    123.06 o 
 -11  12   4     1565.22     1620.24     67.28 o 
 -10  12   4     1921.23     1869.00     63.06 o 
  -9  12   4     1119.55     1187.59     54.75 o 
  -8  12   4      504.88      504.25     32.20 o 
  -7  12   4       79.66       85.05     20.18 o 
  -6  12   4        7.97       -2.88     14.30 o 
  -5  12   4       11.50       -4.19     14.23 o 
  -4  12   4     1187.91     1117.59     52.75 o 
  -3  12   4     1351.95     1366.78     31.49 o 
  -2  12   4     2334.48     2344.47     41.76 o 
  -1  12   4       16.79       43.74     11.45 o 
   0  12   4        5.17       -4.68     10.68 o 
   1  12   4     2733.56     2728.70     46.28 o 
   2  12   4     1028.92     1018.75     28.62 o 
   3  12   4      228.30      238.62     17.64 o 
   4  12   4     2247.18     2214.61     46.19 o 
   5  12   4     1696.90     1586.95     37.96 o 
   6  12   4     1825.27     1756.60     38.21 o 
   7  12   4     1741.94     1751.95     58.59 o 
   8  12   4      373.29      384.04     28.20 o 
   9  12   4        6.31      -15.69     18.58 o 
  10  12   4      303.42      371.39     38.18 o 
  11  12   4       14.01      -18.33     23.14 o 
  12  12   4      648.91      801.33     70.88 o 
 -13  13   4       76.29       66.45     39.66 o 
 -12  13   4      623.74      702.86    136.05 o 
 -11  13   4      957.62      954.66     61.40 o 
 -10  13   4      101.41       92.45     31.06 o 
  -9  13   4        2.16        5.04     29.97 o 
  -8  13   4       59.21       83.55     28.76 o 
  -7  13   4     2568.91     2538.68     72.92 o 
  -6  13   4      705.11      615.27     31.89 o 
  -5  13   4     2174.20     2245.42     54.77 o 
  -4  13   4      349.94      385.26     29.83 o 
  -3  13   4       33.58       47.11     15.61 o 
  -2  13   4     1648.36     1601.73     41.23 o 
  -1  13   4      541.78      558.05     27.28 o 
   0  13   4      124.28      141.45     17.09 o 
   1  13   4     1564.71     1591.34     36.45 o 
   2  13   4        3.40       -8.73     11.70 o 
   3  13   4      183.99      201.71     18.08 o 
   4  13   4     4296.78     4131.12     66.39 o 
   5  13   4       27.02       18.37     14.14 o 
   6  13   4      158.45      167.64     20.88 o 
   7  13   4      372.60      393.95     32.23 o 
   8  13   4        6.68        5.62     19.70 o 
   9  13   4        9.49       -2.05     20.74 o 
  10  13   4     1047.31     1003.25     97.15 o 
  11  13   4      170.69      181.73     46.32 o 
 -12  14   4      685.56      774.82     97.23 o 
 -11  14   4      377.69      458.73     46.68 o 
 -10  14   4     2909.17     2906.28    171.47 o 
  -9  14   4      550.56      584.46     49.16 o 
  -8  14   4     1273.49     1234.22     63.02 o 
  -7  14   4       28.48       14.97     29.64 o 
  -6  14   4     2143.28     2145.31     81.70 o 
  -5  14   4      687.04      615.68     45.37 o 
  -4  14   4     3147.19     3186.43     80.86 o 
  -3  14   4      934.69      957.11     41.58 o 
  -2  14   4     1420.19     1494.20     48.89 o 
  -1  14   4       57.74       52.36     17.76 o 
   0  14   4     1069.75     1058.64     39.22 o 
   1  14   4       79.38       86.17     17.92 o 
   2  14   4     3925.83     3911.32     69.66 o 
   3  14   4      118.22      126.38     20.95 o 
   4  14   4      752.89      758.51     35.39 o 
   5  14   4       35.39       35.43     20.20 o 
   6  14   4       59.93       70.13     22.97 o 
   7  14   4     1353.11     1361.85     57.75 o 
   8  14   4     2223.96     2224.31     72.36 o 
   9  14   4      622.22      614.36     45.95 o 
 -10  15   4      548.03      474.09     81.40 o 
  -9  15   4      725.03      850.93     57.97 o 
  -8  15   4      375.12      375.91     44.49 o 
  -7  15   4     1208.10     1212.88     98.56 o 
  -6  15   4     1708.81     1862.86     76.49 o 
  -5  15   4       82.12       91.55     30.57 o 
  -4  15   4      272.39      328.46     33.94 o 
  -3  15   4        2.44       -1.99     25.49 o 
  -2  15   4       28.78       16.52     27.31 o 
  -1  15   4      575.71      616.98     38.33 o 
   0  15   4      824.56      799.19     44.46 o 
   1  15   4      357.06      357.99     40.18 o 
   2  15   4       82.93       72.92     20.44 o 
   3  15   4        3.27       -5.98     17.70 o 
   4  15   4        6.45       -7.62     18.22 o 
   5  15   4      369.10      378.85     38.08 o 
   6  15   4      137.66      197.63     33.12 o 
   7  15   4       30.76       16.40     25.68 o 
  -8  16   4     1333.44     1459.20    128.89 o 
  -7  16   4     1518.52     1497.33    143.62 o 
  -6  16   4     1319.45     1304.35     69.07 o 
  -5  16   4       57.65      104.72     28.87 o 
  -4  16   4       36.60       57.39     37.32 o 
  -3  16   4      222.93      217.50     32.55 o 
  -2  16   4      727.16      697.34     52.07 o 
  -1  16   4     1023.14      986.13     45.26 o 
   0  16   4     1439.32     1414.62     52.36 o 
   1  16   4       36.32       45.71     22.17 o 
   2  16   4       51.42        8.50     21.88 o 
   3  16   4       79.68       94.06     24.77 o 
   4  16   4      907.36     1038.69     47.99 o 
   5  16   4        5.09        7.52     25.57 o 
  -4  17   4      252.16      193.41     49.00 o 
  -3  17   4      689.54      600.19    108.16 o 
  -2  17   4      222.98      213.28     34.43 o 
  -1  17   4      315.27      335.29     39.16 o 
   0  17   4      227.84      221.88     31.04 o 
   1  17   4     2068.30     2226.25    104.11 o 
 -20   1   5     2189.76     2204.78    108.94 o 
 -19   1   5       24.12      -27.26     27.26 o 
 -18   1   5      789.15      912.75     98.74 o 
 -17   1   5     1767.11     1951.60     75.40 o 
 -16   1   5     1543.76     1582.00     56.49 o 
 -15   1   5       28.96       -8.64     15.99 o 
 -14   1   5      340.91      339.70     29.04 o 
 -13   1   5      123.38      168.47     18.07 o 
 -12   1   5       26.52       23.39     12.73 o 
 -11   1   5      286.13      361.83     21.13 o 
 -10   1   5    14845.83    14847.76    159.00 o 
  -9   1   5      499.49      400.27     13.64 o 
  -8   1   5       13.09       26.63      4.00 o 
  -7   1   5     9296.23     9649.53     80.58 o 
  -6   1   5    14063.79    15338.70    137.52 o 
  -5   1   5    12296.03    12784.37    150.83 o 
  -4   1   5    20380.12    19979.64    127.21 o 
  -3   1   5     8179.30     8796.30     66.41 o 
  -2   1   5    19937.11    20272.51    133.65 o 
  -1   1   5      374.21      347.98      8.12 o 
   0   1   5    13917.67    14659.58    101.74 o 
   1   1   5       29.00       46.64      3.95 o 
   2   1   5      200.44      165.08      5.13 o 
   3   1   5      258.71      287.99      6.88 o 
   4   1   5      855.55     1003.44     13.58 o 
   5   1   5     8999.42     9205.11     72.76 o 
   6   1   5    14740.04    15062.89    122.93 o 
   7   1   5    12386.83    12114.54    102.98 o 
   8   1   5      625.19      615.27     16.67 o 
   9   1   5     3915.42     3940.67     45.27 o 
  10   1   5       54.62       89.72     11.23 o 
  11   1   5     2708.18     2756.73     53.78 o 
  12   1   5      936.21      987.63     27.94 o 
  13   1   5     1767.65     1712.41     45.15 o 
  14   1   5      779.42      806.80     79.20 o 
  15   1   5      835.69      926.25     86.27 o 
  16   1   5      158.20      189.62     50.91 o 
 -20   2   5      171.71      160.94     45.22 o 
 -19   2   5        8.07       10.45     30.69 o 
 -18   2   5       57.53       73.27     35.42 o 
 -17   2   5     1573.82     1656.83     69.76 o 
 -16   2   5     2185.88     2213.31    128.71 o 
 -15   2   5        7.77        8.81     19.83 o 
 -14   2   5       13.84      -14.21     14.21 o 
 -13   2   5      602.99      613.81     45.04 o 
 -12   2   5     9594.68     8960.24    129.64 o 
 -11   2   5       80.64       88.03     12.86 o 
 -10   2   5     1822.94     1968.74     32.11 o 
  -9   2   5     1723.94     1792.51     26.81 o 
  -8   2   5      955.61      922.23     14.11 o 
  -7   2   5      686.50      721.44     11.92 o 
  -6   2   5     3960.46     4063.33     39.90 o 
  -5   2   5    11692.90    11695.34     88.16 o 
  -4   2   5      114.16      110.83      5.49 o 
  -3   2   5      250.24      225.90      7.06 o 
  -2   2   5     1758.47     1934.01     20.91 o 
  -1   2   5     2271.98     2254.60     21.07 o 
   0   2   5     6001.11     6019.78     42.65 o 
   1   2   5     4502.56     5158.66     38.71 o 
   2   2   5     6865.52     6941.95     49.67 o 
   3   2   5       52.60       37.21      3.02 o 
   4   2   5      100.23      102.29      4.65 o 
   5   2   5    10176.45    10310.38     81.06 o 
   6   2   5      728.82      692.35     15.95 o 
   7   2   5      632.36      608.77     16.01 o 
   8   2   5       46.23       42.22      8.60 o 
   9   2   5     2005.39     1985.27     31.47 o 
  10   2   5        4.70        5.81      8.52 o 
  11   2   5        0.75       -8.77      8.77 o 
  12   2   5       10.32       -4.07     10.19 o 
  13   2   5       48.44       47.94     16.14 o 
  14   2   5      532.84      561.33     32.99 o 
  15   2   5     2112.94     2249.72     95.25 o 
  16   2   5      517.28      427.52     55.14 o 
 -19   3   5       84.87       95.44     47.48 o 
 -18   3   5      198.66      214.23     43.41 o 
 -17   3   5      346.73      337.52     38.64 o 
 -16   3   5       60.42       47.13     23.48 o 
 -15   3   5      336.04      344.48     35.39 o 
 -14   3   5     1169.23     1357.46     59.16 o 
 -13   3   5        3.51        8.63     17.10 o 
 -12   3   5    11288.73    10747.31    157.43 o 
 -11   3   5      361.95      337.51     21.96 o 
 -10   3   5      492.46      502.17     26.12 o 
  -9   3   5     6272.32     6037.01     84.42 o 
  -8   3   5     5777.00     5823.36     61.94 o 
  -7   3   5     1679.65     1614.49     25.93 o 
  -6   3   5     3763.80     3841.56     42.41 o 
  -5   3   5     4187.58     4126.81     38.07 o 
  -4   3   5     4022.60     4427.29     38.21 o 
  -3   3   5     4113.98     4076.80     34.41 o 
  -2   3   5       38.49       43.76      4.26 o 
  -1   3   5      405.75      466.97     13.01 o 
   0   3   5     5245.67     4983.05     42.04 o 
   1   3   5     7485.60     7170.35     49.58 o 
   2   3   5     4498.93     4383.61     34.24 o 
   3   3   5    16168.94    15999.27    100.12 o 
   4   3   5     1764.76     1815.91     16.61 o 
   5   3   5      959.78      928.01     13.70 o 
   6   3   5     1231.08     1128.80     18.85 o 
   7   3   5       12.74       13.84      7.38 o 
   8   3   5     7330.58     7058.89     67.87 o 
   9   3   5     8885.20     8636.80     84.38 o 
  10   3   5       69.92       83.02     11.15 o 
  11   3   5     2530.70     2510.88     40.02 o 
  12   3   5     1057.85     1106.12     30.69 o 
  13   3   5       80.39       67.68     18.76 o 
  14   3   5      192.43      214.04     34.49 o 
  15   3   5     2576.30     2512.79    140.19 o 
  16   3   5      521.42      416.89     55.89 o 
 -19   4   5      668.45      697.09    112.68 o 
 -18   4   5      532.05      504.57     55.95 o 
 -17   4   5      609.83      684.58     48.84 o 
 -16   4   5     1846.89     1903.08     95.41 o 
 -15   4   5      864.39      830.91     42.48 o 
 -14   4   5      522.00      539.69     65.49 o 
 -13   4   5      498.62      465.19     27.26 o 
 -12   4   5     2110.37     1930.97     42.75 o 
 -11   4   5       43.06       33.04      9.91 o 
 -10   4   5     2713.27     2623.19     40.29 o 
  -9   4   5       51.83       70.01      8.66 o 
  -8   4   5     2800.42     2725.00     36.21 o 
  -7   4   5     3533.82     3610.81     37.69 o 
  -6   4   5      272.45      282.20      8.57 o 
  -5   4   5      998.89     1128.50     16.26 o 
  -4   4   5       75.99       62.46      4.59 o 
  -3   4   5      927.04     1007.10     12.78 o 
  -2   4   5     1715.14     1674.12     17.95 o 
  -1   4   5      787.70      843.44     12.24 o 
   0   4   5    14155.55    14167.72     97.85 o 
   1   4   5     1917.32     2035.56     20.26 o 
   2   4   5      176.01      127.96      5.15 o 
   3   4   5       97.03       93.74      5.01 o 
   4   4   5      586.52      584.93     12.15 o 
   5   4   5     4358.31     4525.02     42.68 o 
   6   4   5      500.95      534.33     15.20 o 
   7   4   5    12472.76    12159.97    104.33 o 
   8   4   5        2.13        5.95      7.92 o 
   9   4   5       72.62       92.32     12.10 o 
  10   4   5      221.08      265.82     16.14 o 
  11   4   5     2912.09     2952.79     46.93 o 
  12   4   5      820.65      890.86     31.21 o 
  13   4   5     1088.87     1153.76     43.30 o 
  14   4   5      816.85      748.51     51.81 o 
  15   4   5        5.76       -1.67     25.75 o 
  16   4   5     1655.98     1694.01     93.52 o 
 -19   5   5      217.49      204.96     45.51 o 
 -18   5   5      559.12      598.76     58.89 o 
 -17   5   5     2049.86     2005.92     93.53 o 
 -16   5   5     2591.39     2594.00     86.55 o 
 -15   5   5       77.83       98.73     22.93 o 
 -14   5   5      157.32      195.43     22.71 o 
 -13   5   5     5372.20     5282.21     95.19 o 
 -12   5   5     2207.33     2106.23     46.29 o 
 -11   5   5       15.63       26.71     10.59 o 
 -10   5   5       10.63       10.41      9.13 o 
  -9   5   5      263.74      296.25     13.48 o 
  -8   5   5     2664.46     2651.43     36.79 o 
  -7   5   5     5848.15     5900.10     59.92 o 
  -6   5   5    15729.42    15927.08    120.09 o 
  -5   5   5       66.71       71.72      5.46 o 
  -4   5   5     1250.34     1147.84     13.76 o 
  -3   5   5     4628.57     4668.16     40.10 o 
  -2   5   5    10693.75    10160.72     77.17 o 
  -1   5   5     9457.45     9708.66     72.10 o 
   0   5   5    17739.54    17471.23    111.80 o 
   1   5   5     2411.18     2332.92     21.83 o 
   2   5   5      904.37      946.99     13.15 o 
   3   5   5     7378.05     7384.63     57.28 o 
   4   5   5     6788.86     6728.51     53.57 o 
   5   5   5      581.74      524.11     13.36 o 
   6   5   5      758.08      757.81     23.37 o 
   7   5   5       74.18       72.41     10.34 o 
   8   5   5      257.18      266.51     15.61 o 
   9   5   5      207.39      231.45     15.27 o 
  10   5   5     9761.11     9439.61    102.91 o 
  11   5   5     1774.47     1660.64     39.86 o 
  12   5   5     1886.29     1997.10     51.95 o 
  13   5   5     8152.83     8111.11    150.05 o 
  14   5   5      261.71      304.21     39.30 o 
  15   5   5      314.07      356.45     43.03 o 
  16   5   5      383.67      429.37     90.82 o 
 -19   6   5      803.21      825.53     70.60 o 
 -18   6   5        3.78       -2.92     40.32 o 
 -17   6   5      236.44      242.26     44.48 o 
 -16   6   5     1674.44     1661.55     95.14 o 
 -15   6   5      251.72      306.16     31.21 o 
 -14   6   5       54.88       45.27     17.21 o 
 -13   6   5     1847.84     1771.34     50.43 o 
 -12   6   5      517.55      540.89     29.38 o 
 -11   6   5      133.00       97.24     15.11 o 
 -10   6   5        0.91       13.88      9.11 o 
  -9   6   5      187.49      184.62     12.31 o 
  -8   6   5       17.81       23.71      8.26 o 
  -7   6   5     2004.03     1961.25     28.72 o 
  -6   6   5     2336.51     2321.72     31.32 o 
  -5   6   5      557.00      541.59     16.43 o 
  -4   6   5      706.54      645.75     11.73 o 
  -3   6   5        7.39        3.71      4.02 o 
  -2   6   5     5405.67     5718.46     48.28 o 
  -1   6   5      342.96      317.11      8.45 o 
   0   6   5     1958.45     2140.67     22.48 o 
   1   6   5     1833.92     1658.84     19.49 o 
   2   6   5     2072.28     1956.03     23.02 o 
   3   6   5      892.73      786.81     15.70 o 
   4   6   5     4540.62     4341.09     46.08 o 
   5   6   5     2961.86     2923.98     36.39 o 
   6   6   5     2722.92     2607.48     35.96 o 
   7   6   5     1741.60     1608.11     35.87 o 
   8   6   5      232.71      211.49     16.51 o 
   9   6   5      511.45      482.77     18.90 o 
  10   6   5     2663.62     2594.72     41.93 o 
  11   6   5      581.97      592.27     25.01 o 
  12   6   5      215.96      284.91     30.88 o 
  13   6   5       12.11        7.91     24.37 o 
  14   6   5      743.69      765.50     46.04 o 
  15   6   5       12.37      -24.94     24.94 o 
 -18   7   5     1768.72     1670.37     90.84 o 
 -17   7   5        3.24      -14.89     28.33 o 
 -16   7   5     1517.64     1374.19     76.12 o 
 -15   7   5     1142.32     1132.73     44.92 o 
 -14   7   5      193.78      204.60     24.33 o 
 -13   7   5     1825.37     1809.99     54.21 o 
 -12   7   5     1938.73     2021.19     47.66 o 
 -11   7   5      539.74      541.77     25.49 o 
 -10   7   5     6467.47     6168.16     84.20 o 
  -9   7   5      265.53      288.04     14.88 o 
  -8   7   5     3146.75     3120.15     43.57 o 
  -7   7   5     2079.22     1894.59     33.71 o 
  -6   7   5    10382.96    10254.61     96.77 o 
  -5   7   5     5052.87     4898.09     50.45 o 
  -4   7   5     1504.67     1675.71     26.23 o 
  -3   7   5      248.19      284.53     11.27 o 
  -2   7   5     1122.46     1242.17     19.29 o 
  -1   7   5      298.66      277.21      9.78 o 
   0   7   5      271.69      240.34      9.56 o 
   1   7   5      130.86      180.61      9.34 o 
   2   7   5     2744.92     2679.81     34.16 o 
   3   7   5     5614.52     5616.47     53.10 o 
   4   7   5     2154.51     2266.13     29.15 o 
   5   7   5      540.29      566.14     16.62 o 
   6   7   5        3.39        5.00      8.71 o 
   7   7   5     1280.86     1249.46     32.52 o 
   8   7   5     4423.63     4104.59     59.92 o 
   9   7   5     1735.13     1718.87     32.94 o 
  10   7   5     4517.82     4546.51     67.51 o 
  11   7   5     2145.88     2139.33     44.17 o 
  12   7   5     1097.61     1153.58     51.98 o 
  13   7   5     1602.16     1572.12     60.35 o 
  14   7   5     1425.64     1414.84     87.68 o 
  15   7   5       93.40       87.02     35.08 o 
 -18   8   5      169.86      232.60     47.40 o 
 -17   8   5      124.87      151.02     61.81 o 
 -16   8   5      299.59      332.28    103.26 o 
 -15   8   5      125.97      139.75     29.64 o 
 -14   8   5     1534.05     1483.88     65.14 o 
 -13   8   5        6.86        3.25     14.35 o 
 -12   8   5       76.33      102.53     17.71 o 
 -11   8   5     1045.60     1145.30     35.62 o 
 -10   8   5     1918.63     1789.46     39.76 o 
  -9   8   5     2052.31     2191.48     45.07 o 
  -8   8   5        0.96        0.96      8.79 o 
  -7   8   5     5907.29     5656.95     90.93 o 
  -6   8   5    10530.16    10216.27    109.49 o 
  -5   8   5     1259.91     1140.86     22.83 o 
  -4   8   5      740.01      778.08     19.07 o 
  -3   8   5     2398.00     2510.92     35.04 o 
  -2   8   5     5117.18     5519.62     57.33 o 
  -1   8   5        0.86       -3.65      6.38 o 
   0   8   5      639.13      587.27     18.68 o 
   1   8   5      181.85      195.56     10.49 o 
   2   8   5        5.61        6.83      7.02 o 
   3   8   5        1.41        8.49      6.27 o 
   4   8   5     1541.05     1524.57     25.29 o 
   5   8   5       54.77       41.86      9.80 o 
   6   8   5     5062.09     4858.99     59.76 o 
   7   8   5     2226.62     2146.07     36.60 o 
   8   8   5      843.31      808.53     30.90 o 
   9   8   5       44.02       37.46     12.28 o 
  10   8   5       93.78       63.60     14.78 o 
  11   8   5      973.43      967.86     62.48 o 
  12   8   5      176.52      199.41     29.13 o 
  13   8   5      532.74      486.45     49.39 o 
  14   8   5        1.18       -3.14     23.35 o 
 -17   9   5       49.98       26.38     44.47 o 
 -16   9   5      462.34      466.58     43.50 o 
 -15   9   5      299.50      331.73     38.22 o 
 -14   9   5     2331.34     2287.91     68.87 o 
 -13   9   5        1.09       14.49     15.76 o 
 -12   9   5      945.59     1027.60     37.54 o 
 -11   9   5       28.48        1.22     15.68 o 
 -10   9   5       16.39        8.77     13.70 o 
  -9   9   5      181.08      203.62     19.36 o 
  -8   9   5     7183.43     7010.65    102.99 o 
  -7   9   5        6.70        0.99     12.21 o 
  -6   9   5     7308.20     7009.75     85.63 o 
  -5   9   5     5639.96     5660.21     67.21 o 
  -4   9   5     6896.74     6880.31     72.77 o 
  -3   9   5     2362.80     2355.83     35.22 o 
  -2   9   5      502.04      428.33     15.40 o 
  -1   9   5        6.11       11.01      7.75 o 
   0   9   5     1777.85     1737.79     26.13 o 
   1   9   5       61.11       66.48      9.05 o 
   2   9   5     1023.50      934.60     20.43 o 
   3   9   5        8.48       13.97      8.61 o 
   4   9   5      263.42      250.71     14.40 o 
   5   9   5      680.12      641.06     21.72 o 
   6   9   5     2261.50     2265.16     38.08 o 
   7   9   5     2256.23     2180.96     37.91 o 
   8   9   5      314.21      316.84     18.77 o 
   9   9   5      952.23      857.93     29.53 o 
  10   9   5        2.20       -5.05     15.90 o 
  11   9   5     2314.12     2301.31     60.06 o 
  12   9   5      809.80      707.82     44.82 o 
  13   9   5      112.95       75.13     26.43 o 
  14   9   5       84.96       96.29     32.07 o 
 -16  10   5       85.70       68.59     58.04 o 
 -15  10   5        4.78        6.78     49.75 o 
 -14  10   5      150.90      123.12     39.95 o 
 -13  10   5       42.85       47.32     22.56 o 
 -12  10   5      210.94      205.02     28.36 o 
 -11  10   5      893.30      799.92     37.51 o 
 -10  10   5       51.51       30.27     15.50 o 
  -9  10   5      880.81      879.41     35.98 o 
  -8  10   5      652.08      662.34     37.67 o 
  -7  10   5     2545.12     2375.17     51.96 o 
  -6  10   5      953.50      956.90     30.62 o 
  -5  10   5     1462.19     1395.06     35.15 o 
  -4  10   5     5020.64     4876.12     63.08 o 
  -3  10   5     6370.88     6455.99     76.77 o 
  -2  10   5        9.33        2.31      9.24 o 
  -1  10   5      930.74      899.34     21.87 o 
   0  10   5     4237.78     4138.07     49.94 o 
   1  10   5      825.22      875.74     27.01 o 
   2  10   5      596.49      582.01     18.73 o 
   3  10   5      177.68      137.16     12.11 o 
   4  10   5      804.68      688.79     21.59 o 
   5  10   5      197.81      235.13     16.62 o 
   6  10   5     2232.64     2244.47     58.86 o 
   7  10   5        6.05       12.43     11.58 o 
   8  10   5      474.26      435.76     22.91 o 
   9  10   5       39.24       60.88     20.44 o 
  10  10   5       16.30       35.20     19.64 o 
  11  10   5        1.04        6.18     21.89 o 
  12  10   5      227.01      219.84     32.78 o 
  13  10   5      777.30      835.20     57.73 o 
 -15  11   5     1392.10     1303.18    122.86 o 
 -14  11   5     1579.64     1615.31    108.54 o 
 -13  11   5      691.07      631.71     58.31 o 
 -12  11   5      152.26       71.08     33.15 o 
 -11  11   5       90.74       67.20     23.49 o 
 -10  11   5     4209.08     4164.88     78.37 o 
  -9  11   5      489.61      488.78     28.24 o 
  -8  11   5     4599.95     4775.88     83.23 o 
  -7  11   5     3010.26     2943.23     60.81 o 
  -6  11   5      833.21      820.64     40.10 o 
  -5  11   5       66.40       50.37     13.88 o 
  -4  11   5     5922.82     5695.84     77.19 o 
  -3  11   5      326.46      300.75     17.44 o 
  -2  11   5     2904.09     2902.43     46.50 o 
  -1  11   5     2203.63     2133.38     36.64 o 
   0  11   5       17.87       27.84     10.73 o 
   1  11   5      688.39      690.23     23.40 o 
   2  11   5       20.10       15.29     11.26 o 
   3  11   5      774.64      681.33     23.83 o 
   4  11   5     3863.27     3683.18     55.44 o 
   5  11   5     3783.35     3706.34     56.19 o 
   6  11   5     2562.17     2519.63     45.40 o 
   7  11   5     1909.25     1817.19     38.87 o 
   8  11   5        9.79       28.24     15.41 o 
   9  11   5      342.48      289.73     28.69 o 
  10  11   5       15.16       22.25     20.05 o 
  11  11   5      342.92      314.53     36.86 o 
  12  11   5      808.98      790.51     56.97 o 
 -14  12   5      202.52      147.32     45.17 o 
 -13  12   5     1069.68     1092.68     84.79 o 
 -12  12   5       19.90      -26.49     42.96 o 
 -11  12   5      120.41       91.09     29.28 o 
 -10  12   5     2024.94     2046.47     74.45 o 
  -9  12   5      439.36      468.36     36.64 o 
  -8  12   5        1.00       12.53     18.06 o 
  -7  12   5     1471.98     1391.63     54.22 o 
  -6  12   5      199.11      202.18     19.79 o 
  -5  12   5       57.43       58.81     14.15 o 
  -4  12   5      591.49      588.97     24.80 o 
  -3  12   5       80.29       91.19     13.79 o 
  -2  12   5       18.43       42.37     12.21 o 
  -1  12   5     1453.48     1462.53     33.39 o 
   0  12   5       22.08       23.75     11.84 o 
   1  12   5       11.08      -10.54     10.54 o 
   2  12   5     1754.84     1619.21     35.55 o 
   3  12   5      172.64      154.80     17.37 o 
   4  12   5     1489.00     1465.97     34.76 o 
   5  12   5      113.50      111.62     15.43 o 
   6  12   5      319.34      398.90     22.34 o 
   7  12   5       59.18       70.60     15.21 o 
   8  12   5     1023.79      884.40     51.53 o 
   9  12   5      177.43      222.07     28.49 o 
  10  12   5      693.27      694.46     40.90 o 
  11  12   5       18.16       10.60     29.13 o 
 -13  13   5      205.21      242.44     48.42 o 
 -12  13   5      589.11      636.35     64.56 o 
 -11  13   5     1364.85     1360.47     65.65 o 
 -10  13   5     2780.85     2981.42    118.07 o 
  -9  13   5      417.91      463.22     60.12 o 
  -8  13   5        6.40       14.07     24.39 o 
  -7  13   5      624.84      618.94     45.82 o 
  -6  13   5       82.66       82.33     29.05 o 
  -5  13   5      919.04      902.79     37.26 o 
  -4  13   5     2342.22     2443.84     61.92 o 
  -3  13   5       99.85      102.12     19.27 o 
  -2  13   5      357.38      375.09     22.34 o 
  -1  13   5      683.14      677.18     25.46 o 
   0  13   5      275.16      281.91     20.82 o 
   1  13   5     6263.89     6274.02     81.94 o 
   2  13   5     1357.66     1432.48     35.19 o 
   3  13   5        3.77       -2.89     13.31 o 
   4  13   5      978.82      908.19     34.54 o 
   5  13   5       70.01       58.77     16.13 o 
   6  13   5     2508.88     2396.66     53.19 o 
   7  13   5      990.65      980.43     46.64 o 
   8  13   5     1438.73     1528.01     68.27 o 
   9  13   5      446.30      392.11     34.57 o 
  10  13   5       19.81       36.50     37.26 o 
 -12  14   5      586.84      451.48     82.16 o 
 -11  14   5       48.52       37.59     38.17 o 
 -10  14   5      639.39      621.30     50.77 o 
  -9  14   5      115.40       83.83     31.20 o 
  -8  14   5      294.18      278.78     38.79 o 
  -7  14   5     2878.77     2946.42     93.84 o 
  -6  14   5        6.13       19.56     25.50 o 
  -5  14   5       46.98       13.89     21.76 o 
  -4  14   5      167.46      166.82     27.30 o 
  -3  14   5       31.87      -16.02     19.21 o 
  -2  14   5     1840.80     1816.13     49.47 o 
  -1  14   5      990.63      995.03     38.60 o 
   0  14   5       70.29       77.01     19.39 o 
   1  14   5       29.56       23.74     17.57 o 
   2  14   5       19.68       15.49     16.92 o 
   3  14   5     1519.01     1533.44     44.73 o 
   4  14   5     1444.90     1396.81     51.04 o 
   5  14   5      981.93      967.69     36.95 o 
   6  14   5       84.98       84.84     24.47 o 
   7  14   5      185.86      220.38     29.94 o 
   8  14   5       90.52       29.43     23.69 o 
 -10  15   5      540.48      639.91     91.95 o 
  -9  15   5      282.04      306.47     42.87 o 
  -8  15   5      547.92      563.68     50.30 o 
  -7  15   5       59.42       48.07     30.12 o 
  -6  15   5      170.02      205.15     38.15 o 
  -5  15   5      955.28      992.98     55.70 o 
  -4  15   5     1865.21     2060.30     67.73 o 
  -3  15   5        4.77      -19.61     21.06 o 
  -2  15   5     1335.20     1369.63     56.68 o 
  -1  15   5     1113.64     1087.26     51.29 o 
   0  15   5      184.83      238.22     30.45 o 
   1  15   5     1090.84     1116.37     53.48 o 
   2  15   5      649.01      614.72     33.91 o 
   3  15   5      338.78      334.29     28.57 o 
   4  15   5       37.28       30.65     19.98 o 
   5  15   5       44.49       32.10     24.24 o 
   6  15   5       16.49       36.67     25.59 o 
   7  15   5     1670.08     1563.22    134.92 o 
  -7  16   5      153.87      151.50     65.57 o 
  -6  16   5      942.60      987.98     62.65 o 
  -5  16   5      558.78      556.41     65.93 o 
  -4  16   5      241.00      215.37     33.72 o 
  -3  16   5       56.04      102.56     32.76 o 
  -2  16   5        3.85       11.69     23.73 o 
  -1  16   5        3.69        1.29     23.61 o 
   0  16   5        3.82      -14.00     20.58 o 
   1  16   5       89.72       88.19     24.59 o 
   2  16   5      668.88      693.35     41.36 o 
   3  16   5      708.52      764.08     42.98 o 
   4  16   5      831.86      842.52     45.38 o 
 -20   0   6      292.32      372.34     79.89 o 
 -19   0   6        9.37       24.87     44.47 o 
 -18   0   6     7118.25     7535.69    303.00 o 
 -17   0   6      246.20      297.73     46.89 o 
 -16   0   6     6423.02     6287.68    183.19 o 
 -15   0   6     3816.12     3284.24    190.69 o 
 -14   0   6       72.26       47.21     25.31 o 
 -13   0   6       90.67      106.83     28.23 o 
 -12   0   6      556.90      474.00     35.29 o 
 -11   0   6     2241.55     2424.43     95.69 o 
 -10   0   6    14438.36    14123.77    283.22 o 
  -9   0   6     1308.26     1149.82     32.92 o 
  -8   0   6     1931.85     1968.81     31.53 o 
  -7   0   6    33544.99    34629.52    418.57 o 
  -6   0   6    32880.07    35143.62    325.11 o 
  -5   0   6     4685.53     4483.77     81.02 o 
  -4   0   6    16115.58    15537.83    195.51 o 
  -3   0   6     1833.88     2051.64     29.51 o 
  -2   0   6    15239.95    16694.95    177.52 o 
  -1   0   6    14089.48    13206.57    133.07 o 
   0   0   6     2362.35     2695.32     33.81 o 
   1   0   6     2064.00     1981.02     29.21 o 
   2   0   6     4238.65     3477.05     46.60 o 
   3   0   6     6831.35     6633.04     68.17 o 
   4   0   6     1183.28     1154.56     22.61 o 
   5   0   6     4807.92     4664.08     84.79 o 
   6   0   6      499.18      495.61     22.83 o 
   7   0   6     1382.11     1245.30     35.64 o 
   8   0   6      762.16      664.52     27.76 o 
   9   0   6      919.60      994.51     33.75 o 
  10   0   6      297.50      365.94     24.30 o 
  11   0   6     3061.17     3075.77     68.00 o 
  12   0   6       38.12       56.33     17.12 o 
  13   0   6      246.91      251.84     29.05 o 
  14   0   6       35.44      -11.01     28.75 o 
  15   0   6      261.46      240.06     44.23 o 
  16   0   6        4.57       33.02     41.83 o 
 -20   1   6      565.13      599.78     66.87 o 
 -19   1   6        0.33       -8.94     29.30 o 
 -18   1   6      375.41      456.34     55.78 o 
 -17   1   6      457.43      449.08     47.28 o 
 -16   1   6      939.20      951.71     47.39 o 
 -15   1   6       19.42        4.67     16.84 o 
 -14   1   6       24.96       31.39     17.27 o 
 -13   1   6      799.32      806.96     38.71 o 
 -12   1   6     4531.52     4155.98     81.40 o 
 -11   1   6      880.44      872.94     30.52 o 
 -10   1   6      169.10      180.71     14.30 o 
  -9   1   6     2068.41     2085.34     33.99 o 
  -8   1   6      473.92      512.50     11.89 o 
  -7   1   6     1886.59     2123.49     28.51 o 
  -6   1   6      818.34      928.55     12.57 o 
  -5   1   6      728.06      653.32     10.26 o 
  -4   1   6      165.83      219.70      6.73 o 
  -3   1   6     2276.49     2171.58     21.83 o 
  -2   1   6     8384.38     9050.09     66.65 o 
  -1   1   6     3647.29     4179.67     37.83 o 
   0   1   6        5.03        0.90      3.80 o 
   1   1   6     3061.18     3188.21     27.99 o 
   2   1   6      621.45      770.46     11.83 o 
   3   1   6       51.63       81.29      3.81 o 
   4   1   6       67.80       82.15      5.64 o 
   5   1   6      141.69      180.22     10.93 o 
   6   1   6     1095.73     1137.07     23.25 o 
   7   1   6      561.97      543.01     18.37 o 
   8   1   6      324.20      307.15     15.20 o 
   9   1   6       51.42       69.65     11.83 o 
  10   1   6      236.19      241.40     15.18 o 
  11   1   6      566.79      519.50     20.35 o 
  12   1   6        3.86        0.60     11.15 o 
  13   1   6      530.85      566.48     22.62 o 
  14   1   6      151.08      152.78     24.09 o 
  15   1   6       50.57       41.12     26.98 o 
  16   1   6       70.21       88.51     31.50 o 
 -20   2   6     1947.32     1994.96    104.46 o 
 -19   2   6      326.10      286.47     48.71 o 
 -18   2   6      407.47      464.79     54.86 o 
 -17   2   6     1129.23      944.57     55.19 o 
 -16   2   6     1163.29     1154.11     96.78 o 
 -15   2   6      437.28      389.51     32.11 o 
 -14   2   6      654.68      669.72     37.34 o 
 -13   2   6       14.28       -0.40     14.56 o 
 -12   2   6      294.47      300.00     21.50 o 
 -11   2   6       25.12       28.97     12.17 o 
 -10   2   6     5841.12     5488.13     77.78 o 
  -9   2   6        5.17        8.29      6.77 o 
  -8   2   6     6307.68     6181.18     88.56 o 
  -7   2   6     4098.75     4243.23     45.79 o 
  -6   2   6    16571.79    17711.95    130.59 o 
  -5   2   6     9037.46     9394.84     72.12 o 
  -4   2   6     5301.62     5505.75     46.03 o 
  -3   2   6      636.41      669.50     11.42 o 
  -2   2   6     3271.81     3522.04     32.19 o 
  -1   2   6     1696.84     1845.03     19.32 o 
   0   2   6     8027.56     7853.91     54.82 o 
   1   2   6     8367.37     8753.23     62.08 o 
   2   2   6      589.18      657.54     10.88 o 
   3   2   6       34.56       22.60      3.27 o 
   4   2   6       93.10      148.25      5.91 o 
   5   2   6      290.86      263.37     12.53 o 
   6   2   6     3135.24     3116.76     41.30 o 
   7   2   6     2687.25     2603.03     37.84 o 
   8   2   6     2472.76     2271.79     35.93 o 
   9   2   6     5122.54     5128.10     58.55 o 
  10   2   6       10.14        2.92      9.23 o 
  11   2   6     1830.98     1751.81     33.87 o 
  12   2   6     1579.29     1618.02     33.75 o 
  13   2   6      416.25      487.20     28.06 o 
  14   2   6      219.15      216.02     29.83 o 
  15   2   6     1464.22     1475.60     83.12 o 
  16   2   6       77.14       84.88     45.98 o 
 -19   3   6       43.79       36.69     33.28 o 
 -18   3   6      269.31      280.20     47.16 o 
 -17   3   6      310.96      310.20     38.10 o 
 -16   3   6     1790.63     1793.70     70.84 o 
 -15   3   6      279.39      271.81     37.91 o 
 -14   3   6      311.16      354.74     34.23 o 
 -13   3   6     1299.42     1255.39     64.92 o 
 -12   3   6     1512.59     1491.47     55.96 o 
 -11   3   6       39.25       39.07     13.70 o 
 -10   3   6      195.95      238.42     16.26 o 
  -9   3   6     3351.62     3344.44     62.79 o 
  -8   3   6     5425.09     5480.87     64.64 o 
  -7   3   6     1549.03     1543.37     25.72 o 
  -6   3   6      405.33      486.19     12.03 o 
  -5   3   6      518.02      499.75     11.39 o 
  -4   3   6     5736.53     5268.84     48.65 o 
  -3   3   6      154.71      151.31      6.97 o 
  -2   3   6     6204.89     6379.34     50.87 o 
  -1   3   6      137.71      175.67      6.58 o 
   0   3   6      193.96      165.33      6.17 o 
   1   3   6      319.05      345.18      8.40 o 
   2   3   6       25.50       24.37      4.04 o 
   3   3   6    10407.57    10231.57     67.35 o 
   4   3   6      380.38      416.20     10.98 o 
   5   3   6     1473.47     1431.28     24.42 o 
   6   3   6     5128.08     5111.01     55.56 o 
   7   3   6     6071.72     5946.34     63.16 o 
   8   3   6      822.73      808.37     21.88 o 
   9   3   6       67.61       69.12     11.20 o 
  10   3   6     1862.79     1887.81     34.42 o 
  11   3   6      317.01      345.54     19.00 o 
  12   3   6     1121.25     1122.92     30.28 o 
  13   3   6       62.53       80.25     20.77 o 
  14   3   6      370.92      402.89     37.11 o 
  15   3   6      308.25      400.45     61.43 o 
  16   3   6     1077.60     1027.54     79.14 o 
 -19   4   6       70.78      121.34     39.70 o 
 -18   4   6      385.11      372.31     50.88 o 
 -17   4   6      101.26       81.78     32.51 o 
 -16   4   6     1258.57     1348.26     54.39 o 
 -15   4   6       86.93       76.80     22.19 o 
 -14   4   6     8737.04     8716.37    172.97 o 
 -13   4   6       59.39       74.11     18.99 o 
 -12   4   6     3465.40     3181.93     66.16 o 
 -11   4   6     2314.01     2231.60     48.63 o 
 -10   4   6      167.90      142.66     14.18 o 
  -9   4   6    10037.76     9898.91    120.01 o 
  -8   4   6     7991.98     7988.22    122.71 o 
  -7   4   6     1758.69     1870.88     25.57 o 
  -6   4   6      255.36      216.47      7.90 o 
  -5   4   6      197.35      186.21      6.62 o 
  -4   4   6       64.82       73.78      7.05 o 
  -3   4   6    18093.42    19006.79    140.57 o 
  -2   4   6    11653.69    11670.92     94.47 o 
  -1   4   6     3868.28     3854.66     33.60 o 
   0   4   6     3878.70     4170.54     33.70 o 
   1   4   6     1930.02     1872.30     18.86 o 
   2   4   6      493.55      472.98      9.28 o 
   3   4   6    19086.33    19049.34    129.73 o 
   4   4   6     6941.95     6931.49     64.92 o 
   5   4   6       11.04       19.96      8.57 o 
   6   4   6     3162.66     3127.57     44.97 o 
   7   4   6       92.82      111.83     12.05 o 
   8   4   6      349.68      325.09     17.37 o 
   9   4   6     4248.75     4278.23     58.48 o 
  10   4   6      781.82      816.46     25.29 o 
  11   4   6     1800.28     1811.45     37.07 o 
  12   4   6     1168.08     1162.56     45.12 o 
  13   4   6     2869.74     2897.24     69.75 o 
  14   4   6       31.49       33.01     22.87 o 
  15   4   6     1470.92     1398.74     85.23 o 
 -19   5   6      380.73      421.83    111.17 o 
 -18   5   6       22.64       54.60     32.51 o 
 -17   5   6       12.12       -0.27     26.35 o 
 -16   5   6        1.11        7.08     19.97 o 
 -15   5   6      193.79      260.50     29.24 o 
 -14   5   6      815.20      795.55     41.82 o 
 -13   5   6      104.55       96.29     18.78 o 
 -12   5   6      779.85      705.03     32.23 o 
 -11   5   6      814.55      798.77     40.11 o 
 -10   5   6      934.51      852.38     25.33 o 
  -9   5   6       36.81       23.69      9.31 o 
  -8   5   6       66.35       58.82      9.72 o 
  -7   5   6     1333.88     1435.17     26.12 o 
  -6   5   6     3450.27     3413.17     41.34 o 
  -5   5   6     6095.91     6140.02     67.45 o 
  -4   5   6     2065.83     2049.88     22.54 o 
  -3   5   6     3038.00     2974.40     28.09 o 
  -2   5   6     3645.22     3814.29     36.81 o 
  -1   5   6       70.82       97.82      6.29 o 
   0   5   6     3589.95     3613.75     33.48 o 
   1   5   6     2951.35     2956.52     25.97 o 
   2   5   6     4396.63     4497.44     46.38 o 
   3   5   6     3250.09     3382.37     38.40 o 
   4   5   6        9.74       -1.69      7.26 o 
   5   5   6     5319.65     5155.12     59.30 o 
   6   5   6      199.41      220.47     14.42 o 
   7   5   6     5629.94     5480.45     67.55 o 
   8   5   6      473.19      490.83     19.89 o 
   9   5   6      562.43      544.42     21.34 o 
  10   5   6      411.69      437.43     24.35 o 
  11   5   6     1671.26     1686.30     36.36 o 
  12   5   6      367.76      357.58     24.38 o 
  13   5   6      465.78      449.93     32.67 o 
  14   5   6      966.39      973.38     74.30 o 
  15   5   6        2.68       -7.18     26.74 o 
 -18   6   6     2133.34     2337.32    162.43 o 
 -17   6   6      935.89      858.79     66.34 o 
 -16   6   6       17.39        4.46     23.31 o 
 -15   6   6       76.79       46.85     21.37 o 
 -14   6   6      227.98      284.58     26.24 o 
 -13   6   6     2405.28     2243.81     57.75 o 
 -12   6   6     6310.01     6263.52     95.84 o 
 -11   6   6       47.19       33.19     13.26 o 
 -10   6   6       51.55       57.79     15.15 o 
  -9   6   6     2392.29     2467.22     45.81 o 
  -8   6   6      495.31      511.29     18.38 o 
  -7   6   6     2815.20     2750.86     49.06 o 
  -6   6   6     4227.71     4205.79     61.76 o 
  -5   6   6      357.24      413.97     12.96 o 
  -4   6   6     4149.21     4049.83     42.50 o 
  -3   6   6     6882.59     6791.28     58.48 o 
  -2   6   6     1666.58     1611.44     21.12 o 
  -1   6   6     4595.93     4527.64     40.22 o 
   0   6   6      129.40      130.70      7.35 o 
   1   6   6      943.20      883.62     16.37 o 
   2   6   6     9052.75     8901.92     72.91 o 
   3   6   6     2576.60     2542.46     33.71 o 
   4   6   6     2614.41     2508.04     40.46 o 
   5   6   6     1415.36     1337.55     27.09 o 
   6   6   6     2494.33     2338.78     39.28 o 
   7   6   6     7143.88     6916.36     81.04 o 
   8   6   6      228.96      232.35     15.21 o 
   9   6   6       69.76       63.62     11.71 o 
  10   6   6     3632.03     3629.39     52.23 o 
  11   6   6     2173.89     2197.39     45.73 o 
  12   6   6       98.69      111.67     17.48 o 
  13   6   6    10381.17    10421.69    184.93 o 
  14   6   6     1223.62     1363.85     81.38 o 
  15   6   6      140.27      190.35     50.88 o 
 -18   7   6      682.32      698.86     64.48 o 
 -17   7   6      114.20      145.18     39.11 o 
 -16   7   6      418.40      433.20     72.36 o 
 -15   7   6       80.62       77.20     27.39 o 
 -14   7   6      390.79      452.25     30.90 o 
 -13   7   6      174.06      163.95     21.89 o 
 -12   7   6      147.63      127.20     17.94 o 
 -11   7   6      236.10      264.71     20.54 o 
 -10   7   6      301.01      327.96     20.99 o 
  -9   7   6      182.73      199.46     15.94 o 
  -8   7   6        4.37       15.60      8.95 o 
  -7   7   6      103.98       87.29     11.40 o 
  -6   7   6     8208.52     8081.90     91.07 o 
  -5   7   6      165.03      188.78     12.15 o 
  -4   7   6        0.60        4.19      7.76 o 
  -3   7   6       27.18       26.65      7.50 o 
  -2   7   6     1088.18     1198.79     22.15 o 
  -1   7   6     1497.80     1502.44     23.00 o 
   0   7   6     5139.56     4833.26     47.97 o 
   1   7   6     1233.48     1294.87     21.62 o 
   2   7   6      936.50      871.62     21.31 o 
   3   7   6     4452.56     4044.60     46.94 o 
   4   7   6      314.38      277.14     14.06 o 
   5   7   6      112.99       66.62     10.84 o 
   6   7   6       15.14       14.30      9.87 o 
   7   7   6     2480.97     2354.92     42.51 o 
   8   7   6     1610.88     1513.31     40.05 o 
   9   7   6      311.96      330.82     17.99 o 
  10   7   6     2465.10     2448.91     42.17 o 
  11   7   6      461.22      491.04     25.34 o 
  12   7   6       75.17       85.19     26.27 o 
  13   7   6        7.10       26.93     23.59 o 
  14   7   6        9.88       21.75     24.91 o 
 -17   8   6      436.59      375.16     50.31 o 
 -16   8   6       25.58       31.51     31.09 o 
 -15   8   6       76.30       39.81     24.01 o 
 -14   8   6      655.56      612.48     38.52 o 
 -13   8   6     1352.76     1367.48     41.40 o 
 -12   8   6     1786.26     1797.94     47.08 o 
 -11   8   6     1734.78     1800.30     51.02 o 
 -10   8   6      915.50      902.79     29.29 o 
  -9   8   6       21.89       32.29     13.32 o 
  -8   8   6     4130.22     3789.34     66.37 o 
  -7   8   6     3025.94     3041.88     57.24 o 
  -6   8   6    14584.82    14148.63    146.49 o 
  -5   8   6    12495.71    12287.97    130.03 o 
  -4   8   6     5950.61     6058.37     69.15 o 
  -3   8   6     3721.48     3660.79     45.53 o 
  -2   8   6      313.24      351.07     14.99 o 
  -1   8   6     1768.40     1800.32     27.37 o 
   0   8   6      543.87      487.34     19.42 o 
   1   8   6     1522.11     1455.67     23.89 o 
   2   8   6     1242.28     1236.18     24.06 o 
   3   8   6     3070.29     2854.13     41.44 o 
   4   8   6      958.88      798.62     23.26 o 
   5   8   6       95.43      116.12     12.39 o 
   6   8   6      802.65      770.94     24.53 o 
   7   8   6     4310.48     4179.37     59.32 o 
   8   8   6      921.43      920.86     27.47 o 
   9   8   6     2338.72     2289.33     43.01 o 
  10   8   6      195.31      205.82     19.29 o 
  11   8   6      914.41      836.36     36.63 o 
  12   8   6      151.87      130.10     28.20 o 
  13   8   6      606.71      570.42     43.48 o 
  14   8   6      638.28      583.94     93.05 o 
 -17   9   6     2407.91     2561.91    111.38 o 
 -16   9   6      378.76      347.99     47.97 o 
 -15   9   6       17.92        7.33     23.61 o 
 -14   9   6       14.34        6.41     47.11 o 
 -13   9   6      324.67      400.21     33.51 o 
 -12   9   6      581.58      499.72     31.46 o 
 -11   9   6      279.60      264.21     25.20 o 
 -10   9   6      952.90      919.29     40.97 o 
  -9   9   6      402.69      422.99     24.91 o 
  -8   9   6     4782.79     4579.43     77.29 o 
  -7   9   6     1159.34     1025.30     32.87 o 
  -6   9   6     1231.29     1258.51     32.84 o 
  -5   9   6     1985.55     1941.57     40.89 o 
  -4   9   6     3232.99     2986.09     45.91 o 
  -3   9   6     2980.73     2945.54     41.48 o 
  -2   9   6       69.83       27.54      8.82 o 
  -1   9   6       40.49       25.64      8.92 o 
   0   9   6     4121.04     4291.94     48.57 o 
   1   9   6      778.58      829.13     20.28 o 
   2   9   6     2678.22     2504.17     36.44 o 
   3   9   6      396.59      348.61     15.44 o 
   4   9   6      371.49      326.56     16.68 o 
   5   9   6        7.97        2.79      9.69 o 
   6   9   6      359.54      358.00     22.41 o 
   7   9   6     1741.70     1740.35     37.60 o 
   8   9   6        0.57       -8.10     11.59 o 
   9   9   6       12.01       10.11     12.45 o 
  10   9   6      348.07      355.00     23.34 o 
  11   9   6        0.43       12.72     17.63 o 
  12   9   6      824.66      855.06     53.84 o 
  13   9   6        2.77       11.61     28.11 o 
 -16  10   6     2485.64     2498.58    155.27 o 
 -15  10   6     1080.78     1029.49     72.57 o 
 -14  10   6      100.11      109.48     68.97 o 
 -13  10   6      492.67      528.18     42.20 o 
 -12  10   6       48.62       53.71     21.92 o 
 -11  10   6      382.28      411.27     30.48 o 
 -10  10   6      403.03      442.58     26.97 o 
  -9  10   6      390.01      413.66     25.76 o 
  -8  10   6     1821.99     1921.28     47.56 o 
  -7  10   6      793.78      801.33     31.68 o 
  -6  10   6        4.52      -11.84     14.84 o 
  -5  10   6     2539.68     2623.76     50.11 o 
  -4  10   6     6630.13     6397.13     83.06 o 
  -3  10   6     4649.80     4555.53     60.98 o 
  -2  10   6     1028.17      993.84     26.17 o 
  -1  10   6     1568.78     1503.83     38.63 o 
   0  10   6      272.85      351.67     15.51 o 
   1  10   6       47.87       63.94     10.03 o 
   2  10   6      402.67      369.28     17.07 o 
   3  10   6     1097.83     1095.32     27.23 o 
   4  10   6     1958.29     1862.54     37.12 o 
   5  10   6     1630.51     1560.38     37.85 o 
   6  10   6     1337.36     1271.28     36.90 o 
   7  10   6       79.23       51.50     14.47 o 
   8  10   6        1.18       -3.14     12.10 o 
   9  10   6     1571.01     1515.43     39.81 o 
  10  10   6      597.69      617.02     35.63 o 
  11  10   6     2211.77     2223.10     58.71 o 
  12  10   6      331.98      347.57     38.70 o 
 -15  11   6      686.31      588.66     92.71 o 
 -14  11   6      124.40       76.83     44.47 o 
 -13  11   6      386.01      318.21     48.40 o 
 -12  11   6      113.60      132.38     29.64 o 
 -11  11   6       10.22      -11.79     22.90 o 
 -10  11   6     1838.68     1834.45     53.42 o 
  -9  11   6     1061.16     1121.43     64.40 o 
  -8  11   6     1346.76     1334.18     41.39 o 
  -7  11   6      505.00      481.71     27.90 o 
  -6  11   6      455.72      426.17     23.43 o 
  -5  11   6      162.78      160.26     16.38 o 
  -4  11   6      207.74      199.48     17.43 o 
  -3  11   6      618.16      710.75     24.02 o 
  -2  11   6      833.72      811.38     26.84 o 
  -1  11   6     3288.12     3156.25     46.95 o 
   0  11   6        5.58        6.21      9.95 o 
   1  11   6      406.21      407.37     19.01 o 
   2  11   6     1555.13     1463.38     33.38 o 
   3  11   6      201.96      199.19     16.81 o 
   4  11   6      191.32      205.43     17.26 o 
   5  11   6       21.54       11.64     12.29 o 
   6  11   6      161.75      184.64     18.59 o 
   7  11   6       32.25       27.42     14.63 o 
   8  11   6     1059.19      997.60     36.33 o 
   9  11   6       49.65       56.09     22.58 o 
  10  11   6      128.40      121.34     25.57 o 
  11  11   6        0.46       20.81     25.50 o 
 -14  12   6      120.98       84.24     40.24 o 
 -13  12   6       75.39       69.08     46.35 o 
 -12  12   6        5.08      -29.45     31.76 o 
 -11  12   6       73.12       98.30     42.96 o 
 -10  12   6     3981.53     3815.49    104.22 o 
  -9  12   6       11.84        3.38     22.88 o 
  -8  12   6     1471.93     1449.99     53.15 o 
  -7  12   6     2975.36     2969.88     64.21 o 
  -6  12   6      225.96      253.97     31.52 o 
  -5  12   6      568.02      607.05     26.71 o 
  -4  12   6      402.48      392.32     22.29 o 
  -3  12   6      171.22      166.96     17.09 o 
  -2  12   6     1515.46     1470.07     34.13 o 
  -1  12   6     1218.79     1200.54     37.96 o 
   0  12   6      930.08      862.19     27.45 o 
   1  12   6     5553.29     5293.86     71.89 o 
   2  12   6      107.17      101.71     16.37 o 
   3  12   6      145.15      166.76     17.15 o 
   4  12   6     1149.30     1069.90     31.50 o 
   5  12   6     1077.52     1109.19     51.81 o 
   6  12   6     2677.68     2637.34     52.14 o 
   7  12   6       19.34      -12.40     13.85 o 
   8  12   6        9.92       28.19     21.06 o 
   9  12   6     1627.11     1639.21     56.51 o 
  10  12   6       23.26       17.95     23.01 o 
 -13  13   6     1024.35     1065.28     92.71 o 
 -12  13   6        2.18       28.39     39.95 o 
 -11  13   6        5.94      -24.56     29.88 o 
 -10  13   6      628.99      590.18     65.37 o 
  -9  13   6       71.01       31.02     29.64 o 
  -8  13   6      292.82      251.01     36.34 o 
  -7  13   6     1999.90     2040.19     80.27 o 
  -6  13   6      218.11      237.55     47.76 o 
  -5  13   6        2.26       -8.68     14.13 o 
  -4  13   6     2652.18     2661.15     54.72 o 
  -3  13   6       18.22       -4.07     13.25 o 
  -2  13   6      286.19      284.07     19.76 o 
  -1  13   6      214.61      224.23     18.54 o 
   0  13   6      901.51      967.85     38.29 o 
   1  13   6      346.39      367.61     23.05 o 
   2  13   6      883.62      787.25     30.07 o 
   3  13   6     3781.99     3686.66     63.33 o 
   4  13   6       13.44       -9.56     15.45 o 
   5  13   6      125.92      164.22     19.65 o 
   6  13   6      301.27      315.38     23.74 o 
   7  13   6      815.58      716.08     40.96 o 
   8  13   6      568.89      585.58     39.21 o 
   9  13   6        3.97        2.14     24.30 o 
 -11  14   6      490.38      415.20    160.92 o 
 -10  14   6      871.98      832.00     56.83 o 
  -9  14   6       11.58        8.82     29.90 o 
  -8  14   6      330.95      323.39     40.74 o 
  -7  14   6      713.71      636.06     48.66 o 
  -6  14   6      815.44      808.90     95.18 o 
  -5  14   6      391.52      405.01     43.08 o 
  -4  14   6      494.14      507.09     37.28 o 
  -3  14   6      747.18      714.00     42.08 o 
  -2  14   6       80.44       79.42     23.79 o 
  -1  14   6     1092.78     1136.84     49.19 o 
   0  14   6     2769.57     2915.10     59.48 o 
   1  14   6     2607.96     2692.18     61.78 o 
   2  14   6     1431.30     1320.73     51.99 o 
   3  14   6       17.44        0.46     16.54 o 
   4  14   6     2116.22     2093.93     51.46 o 
   5  14   6      523.15      522.06     30.39 o 
   6  14   6     1054.01      968.88     42.08 o 
   7  14   6      132.59      154.92     28.29 o 
  -9  15   6      147.14      140.29     43.68 o 
  -8  15   6     1254.10     1199.81     66.23 o 
  -7  15   6      564.95      496.36     59.41 o 
  -6  15   6      320.74      354.40     44.04 o 
  -5  15   6      866.50      800.95     54.35 o 
  -4  15   6      227.20      213.16     31.87 o 
  -3  15   6        3.71        5.91     22.14 o 
  -2  15   6      651.08      649.91     43.10 o 
  -1  15   6       37.73       30.06     24.15 o 
   0  15   6       24.31        8.80     20.46 o 
   1  15   6      178.85      195.26     27.12 o 
   2  15   6        1.40       -3.93     20.42 o 
   3  15   6     3455.12     3382.23     79.92 o 
   4  15   6       62.60       21.15     20.07 o 
   5  15   6       88.36       88.58     23.61 o 
  -6  16   6      132.36      123.61     64.82 o 
  -5  16   6       73.91       70.94     74.62 o 
  -4  16   6      780.07      770.79     47.89 o 
  -3  16   6      816.86      838.95     51.22 o 
  -2  16   6      710.80      818.16     60.16 o 
  -1  16   6      697.56      699.68     46.77 o 
   0  16   6       47.80        1.36     21.66 o 
   1  16   6        3.21        0.92     25.01 o 
   2  16   6        3.36       20.55     22.16 o 
 -20   1   7       60.38       55.05     37.01 o 
 -19   1   7       91.28      106.32     38.73 o 
 -18   1   7     4281.19     4204.45    147.36 o 
 -17   1   7      410.68      451.46     44.94 o 
 -16   1   7     3167.89     3007.23     82.27 o 
 -15   1   7     1782.01     1685.89     74.85 o 
 -14   1   7      297.48      262.09     27.65 o 
 -13   1   7      654.06      691.02     36.87 o 
 -12   1   7      265.83      209.20     23.79 o 
 -11   1   7        9.19        9.48     11.43 o 
 -10   1   7     1106.85     1001.06     31.82 o 
  -9   1   7      657.31      713.65     22.54 o 
  -8   1   7     1428.64     1561.16     29.36 o 
  -7   1   7    10200.42    10195.35    102.18 o 
  -6   1   7     6184.45     6539.10     59.11 o 
  -5   1   7     5120.25     4890.75     41.27 o 
  -4   1   7       92.70       69.66      5.20 o 
  -3   1   7     8664.21     8659.09     66.73 o 
  -2   1   7     1289.69     1349.43     17.10 o 
  -1   1   7    10862.86    10721.62     84.93 o 
   0   1   7     9308.16     9181.02     69.33 o 
   1   1   7     4828.90     4937.51     39.44 o 
   2   1   7      567.27      496.30     10.43 o 
   3   1   7     7819.01     7678.90     71.55 o 
   4   1   7     2059.65     1947.52     27.70 o 
   5   1   7    16773.63    15946.19    144.44 o 
   6   1   7     1091.28     1111.53     24.15 o 
   7   1   7       86.47       93.49     11.18 o 
   8   1   7     1550.84     1425.65     29.02 o 
   9   1   7     2800.92     2731.45     42.46 o 
  10   1   7      132.34      162.38     14.15 o 
  11   1   7     3353.93     3198.35     48.88 o 
  12   1   7      176.60      205.50     17.75 o 
  13   1   7      769.57      768.40     26.38 o 
  14   1   7       12.52       28.34     19.81 o 
  15   1   7     1156.65     1107.35     77.67 o 
 -19   2   7     2394.27     2663.99    150.37 o 
 -18   2   7      768.69      696.70     63.07 o 
 -17   2   7      480.47      515.62     54.61 o 
 -16   2   7      398.73      338.78     38.02 o 
 -15   2   7     1454.67     1427.58     54.03 o 
 -14   2   7      993.47      984.83     72.43 o 
 -13   2   7     2300.85     2294.01     67.56 o 
 -12   2   7     1260.79     1164.97     43.94 o 
 -11   2   7       65.72       91.91     15.21 o 
 -10   2   7        1.20        2.15      9.39 o 
  -9   2   7     1602.89     1494.14     30.29 o 
  -8   2   7      119.23       98.13     10.53 o 
  -7   2   7     3361.06     3331.45     42.17 o 
  -6   2   7      172.17      195.50      6.95 o 
  -5   2   7        2.23        9.59      4.14 o 
  -4   2   7     1219.02     1244.00     18.65 o 
  -3   2   7     1479.26     1369.02     19.54 o 
  -2   2   7       25.70       44.60      4.94 o 
  -1   2   7       44.29       46.44      4.46 o 
   0   2   7      302.82      354.79     12.35 o 
   1   2   7      210.80      175.39      6.67 o 
   2   2   7       84.26      115.98      6.22 o 
   3   2   7      196.25      229.27     11.00 o 
   4   2   7       14.56        9.48      6.41 o 
   5   2   7     2056.00     1907.27     31.17 o 
   6   2   7      524.33      497.16     17.44 o 
   7   2   7     1720.50     1635.05     30.46 o 
   8   2   7      741.84      663.95     19.93 o 
   9   2   7      615.13      627.09     20.10 o 
  10   2   7      616.10      599.99     22.47 o 
  11   2   7      130.37      153.22     14.75 o 
  12   2   7      153.68      178.83     17.12 o 
  13   2   7     2182.85     2305.87     53.76 o 
  14   2   7        8.88       32.11     20.34 o 
  15   2   7      176.72      174.64     36.05 o 
 -19   3   7      722.66      872.90    145.84 o 
 -18   3   7      967.47      988.78     73.21 o 
 -17   3   7     2280.30     2228.96     99.66 o 
 -16   3   7      871.60      832.08     51.65 o 
 -15   3   7       10.56       12.96     26.61 o 
 -14   3   7     2335.26     2257.54     85.31 o 
 -13   3   7     1593.38     1549.35     59.89 o 
 -12   3   7      256.78      291.35     30.11 o 
 -11   3   7     5058.68     4828.89     92.72 o 
 -10   3   7      242.12      260.85     17.44 o 
  -9   3   7       19.95       23.83      8.85 o 
  -8   3   7     2321.80     2264.12     34.19 o 
  -7   3   7        8.92       21.43      8.19 o 
  -6   3   7     2015.94     2009.59     25.78 o 
  -5   3   7    20161.18    20365.51    152.45 o 
  -4   3   7     2885.49     2893.92     35.62 o 
  -3   3   7     1434.49     1523.96     19.49 o 
  -2   3   7     2479.19     2514.79     28.83 o 
  -1   3   7     1799.68     2018.99     21.28 o 
   0   3   7     9730.55     9862.69     68.56 o 
   1   3   7    11680.82    11946.57     83.76 o 
   2   3   7      415.00      391.95      9.06 o 
   3   3   7     3084.40     3018.27     33.01 o 
   4   3   7      282.53      236.76     12.16 o 
   5   3   7     1813.31     1764.30     28.76 o 
   6   3   7      372.28      404.48     15.90 o 
   7   3   7     3303.16     3248.51     45.76 o 
   8   3   7      527.17      494.30     25.62 o 
   9   3   7     9278.44     8728.03    103.69 o 
  10   3   7       29.23       21.09     11.69 o 
  11   3   7      204.78      196.83     16.90 o 
  12   3   7        3.33        7.45     12.49 o 
  13   3   7     1387.90     1427.20     41.56 o 
  14   3   7      126.76      189.82     27.30 o 
  15   3   7     3995.35     4077.18    119.71 o 
 -19   4   7      626.04      588.87     62.35 o 
 -18   4   7      290.31      272.73     46.61 o 
 -17   4   7        4.13      -16.44     25.03 o 
 -16   4   7      250.21      267.75     31.00 o 
 -15   4   7       45.25       35.08     22.74 o 
 -14   4   7        6.08       32.92     18.14 o 
 -13   4   7     1072.42      994.63     43.85 o 
 -12   4   7     2215.32     2182.64     82.90 o 
 -11   4   7      197.45      228.51     21.75 o 
 -10   4   7     3492.44     3388.26     72.82 o 
  -9   4   7      332.91      398.23     19.49 o 
  -8   4   7     1049.28     1054.79     24.88 o 
  -7   4   7      335.78      335.12     12.93 o 
  -6   4   7     3557.94     3595.85     38.12 o 
  -5   4   7     1514.53     1548.40     20.43 o 
  -4   4   7      177.03      209.03      8.81 o 
  -3   4   7     5895.24     6037.11     54.06 o 
  -2   4   7     6992.77     7349.73     59.93 o 
  -1   4   7     4939.94     4841.51     40.40 o 
   0   4   7     1515.34     1551.64     18.51 o 
   1   4   7      992.65     1138.02     15.73 o 
   2   4   7       10.51       14.42      5.20 o 
   3   4   7    21996.17    21376.91    165.02 o 
   4   4   7     1461.88     1493.28     29.45 o 
   5   4   7      946.42      986.49     26.32 o 
   6   4   7     4364.96     4182.89     56.10 o 
   7   4   7      619.94      637.19     22.11 o 
   8   4   7       25.09       23.73     10.58 o 
   9   4   7        1.54        9.10     10.87 o 
  10   4   7      875.69      903.88     27.63 o 
  11   4   7       53.38       39.04     13.17 o 
  12   4   7      640.76      621.06     27.36 o 
  13   4   7        0.11       11.95     18.79 o 
  14   4   7        0.32       26.49     21.58 o 
 -19   5   7     1539.85     1434.20    154.51 o 
 -18   5   7      679.74      610.23     60.45 o 
 -17   5   7       28.12       18.83     29.30 o 
 -16   5   7      241.23      227.96     33.60 o 
 -15   5   7     1049.45     1076.08     50.16 o 
 -14   5   7     2589.50     2540.98     72.61 o 
 -13   5   7       19.34       34.73     17.96 o 
 -12   5   7     4186.05     4038.94     78.85 o 
 -11   5   7      283.08      284.37     19.78 o 
 -10   5   7     3585.19     3779.25     64.82 o 
  -9   5   7    11065.64    10725.35    124.58 o 
  -8   5   7     2257.90     2225.73     49.68 o 
  -7   5   7     3716.22     3804.71     51.37 o 
  -6   5   7     2053.54     2136.41     42.61 o 
  -5   5   7      238.95      229.30     10.07 o 
  -4   5   7    14095.85    13938.52    103.77 o 
  -3   5   7    19855.62    19814.78    148.30 o 
  -2   5   7     6434.36     6495.54     59.39 o 
  -1   5   7    13255.67    12729.28     97.11 o 
   0   5   7     2538.81     2410.75     28.42 o 
   1   5   7     5668.72     5449.89     51.48 o 
   2   5   7     5937.38     5958.04     52.60 o 
   3   5   7      989.04      912.17     21.90 o 
   4   5   7     5655.12     5444.88     62.59 o 
   5   5   7      246.06      254.63     15.24 o 
   6   5   7     2692.91     2458.79     41.07 o 
   7   5   7     5240.58     5006.43     73.98 o 
   8   5   7       50.88       32.35     11.27 o 
   9   5   7       52.43       47.77     12.30 o 
  10   5   7      662.59      683.78     25.45 o 
  11   5   7     1027.02     1070.58     38.00 o 
  12   5   7        7.69        9.97     15.50 o 
  13   5   7     4881.62     4874.53    109.69 o 
  14   5   7       42.93       51.08     25.79 o 
 -18   6   7      458.24      522.93     57.53 o 
 -17   6   7       60.97       15.95     30.36 o 
 -16   6   7      235.29      240.21     41.83 o 
 -15   6   7      659.47      619.07     45.61 o 
 -14   6   7     1527.86     1552.52     56.55 o 
 -13   6   7      358.16      330.29     26.37 o 
 -12   6   7      223.37      230.60     22.76 o 
 -11   6   7       22.08       16.79     12.61 o 
 -10   6   7     2242.13     2118.38     46.48 o 
  -9   6   7        7.13        6.85     10.56 o 
  -8   6   7     2790.88     2809.82     56.13 o 
  -7   6   7     2754.25     2788.40     43.16 o 
  -6   6   7     2077.53     2055.25     31.05 o 
  -5   6   7      405.03      361.02     14.42 o 
  -4   6   7      355.18      406.09     20.80 o 
  -3   6   7      446.74      448.54     13.94 o 
  -2   6   7      608.50      558.05     15.03 o 
  -1   6   7      937.00      862.13     17.41 o 
   0   6   7     1327.76     1397.61     20.00 o 
   1   6   7     1262.18     1271.58     21.36 o 
   2   6   7     2807.32     2582.55     33.45 o 
   3   6   7       72.03       35.48     11.46 o 
   4   6   7     3419.04     3266.32     45.14 o 
   5   6   7      618.01      531.03     20.28 o 
   6   6   7      415.80      430.64     19.41 o 
   7   6   7       30.02       20.74     10.82 o 
   8   6   7      785.82      729.99     23.66 o 
   9   6   7        2.13       25.91     11.41 o 
  10   6   7      135.24      148.50     16.73 o 
  11   6   7      352.12      342.46     21.27 o 
  12   6   7      310.55      310.88     23.32 o 
  13   6   7        1.45       28.55     43.49 o 
  14   6   7      667.74      685.81     53.24 o 
 -18   7   7     2844.93     2942.93    173.36 o 
 -17   7   7       21.82       28.56     30.48 o 
 -16   7   7      290.29      219.57     40.71 o 
 -15   7   7      425.60      392.61     46.89 o 
 -14   7   7      477.49      577.02     33.73 o 
 -13   7   7      220.26      219.50     24.41 o 
 -12   7   7     3320.41     3287.74     70.05 o 
 -11   7   7      335.66      388.92     24.77 o 
 -10   7   7      981.07      934.83     32.08 o 
  -9   7   7     4416.69     4348.24     83.43 o 
  -8   7   7     2530.53     2412.97     49.66 o 
  -7   7   7        8.79       17.72     11.77 o 
  -6   7   7     5653.45     5260.62     72.52 o 
  -5   7   7      138.17      121.95     12.77 o 
  -4   7   7      906.41      875.08     25.65 o 
  -3   7   7     6049.35     5985.73     61.26 o 
  -2   7   7     1365.27     1344.50     23.29 o 
  -1   7   7     2426.72     2441.44     31.14 o 
   0   7   7     2330.97     2247.49     29.85 o 
   1   7   7      136.95      145.63     10.67 o 
   2   7   7      435.96      437.48     15.73 o 
   3   7   7       78.09       69.91     10.96 o 
   4   7   7      226.94      195.38     13.78 o 
   5   7   7     3952.36     3866.31     55.00 o 
   6   7   7     1191.18     1169.36     31.67 o 
   7   7   7     4179.75     4149.80     59.61 o 
   8   7   7        8.07        4.39     10.72 o 
   9   7   7       33.25       51.33     12.44 o 
  10   7   7      224.52      236.31     17.76 o 
  11   7   7     2130.49     2092.14     47.35 o 
  12   7   7      602.96      645.55     30.01 o 
  13   7   7     1016.03     1055.39     54.53 o 
 -17   8   7      947.55      982.15     72.14 o 
 -16   8   7        6.66       -0.10     26.88 o 
 -15   8   7      929.46      938.78     66.08 o 
 -14   8   7      169.65      176.14     37.54 o 
 -13   8   7       64.84       55.88     25.38 o 
 -12   8   7      575.24      519.19     31.40 o 
 -11   8   7      822.50      829.12     36.59 o 
 -10   8   7     2332.22     2212.87     56.48 o 
  -9   8   7      170.53      185.48     18.84 o 
  -8   8   7     3096.78     2902.38     68.31 o 
  -7   8   7      466.61      450.51     24.03 o 
  -6   8   7      293.64      341.21     20.19 o 
  -5   8   7      614.37      659.35     24.91 o 
  -4   8   7      720.72      682.63     26.54 o 
  -3   8   7      686.65      677.57     22.59 o 
  -2   8   7      903.93      791.42     21.53 o 
  -1   8   7     1505.07     1401.61     24.76 o 
   0   8   7     1660.96     1766.47     27.06 o 
   1   8   7     3053.97     3056.16     37.38 o 
   2   8   7      561.52      617.66     18.55 o 
   3   8   7     3757.07     3595.36     49.38 o 
   4   8   7     2538.83     2470.21     40.06 o 
   5   8   7      518.60      500.67     21.06 o 
   6   8   7       13.74       13.07     11.17 o 
   7   8   7     1634.14     1600.26     42.49 o 
   8   8   7       27.26       13.56     12.35 o 
   9   8   7      698.90      714.40     25.43 o 
  10   8   7      530.85      595.61     28.00 o 
  11   8   7       81.07       81.02     17.73 o 
  12   8   7      205.82      225.48     32.77 o 
  13   8   7      357.44      371.69     44.67 o 
 -17   9   7      462.24      338.42     76.13 o 
 -16   9   7     3373.26     3323.15    180.14 o 
 -15   9   7        2.41       19.52     35.05 o 
 -14   9   7      874.60      728.79     59.58 o 
 -13   9   7      109.49       96.76     26.38 o 
 -12   9   7       32.76       13.09     19.12 o 
 -11   9   7      444.75      457.18     30.62 o 
 -10   9   7      786.93      833.57     37.47 o 
  -9   9   7        4.86       -3.33     13.31 o 
  -8   9   7     1089.63     1122.15     35.87 o 
  -7   9   7     1335.95     1327.90     38.51 o 
  -6   9   7      405.82      403.12     23.90 o 
  -5   9   7     1619.27     1615.36     37.78 o 
  -4   9   7     1586.00     1566.83     33.77 o 
  -3   9   7     1703.64     1696.45     33.47 o 
  -2   9   7      911.22      851.08     21.54 o 
  -1   9   7     2705.92     2716.84     38.32 o 
   0   9   7      550.00      494.09     16.70 o 
   1   9   7     1636.13     1597.14     27.90 o 
   2   9   7       28.55       26.04      9.82 o 
   3   9   7     3919.85     3793.97     52.36 o 
   4   9   7      400.97      425.66     19.33 o 
   5   9   7      523.28      526.58     22.50 o 
   6   9   7       95.14      103.08     14.69 o 
   7   9   7     2207.52     2137.72     42.19 o 
   8   9   7      149.67      137.35     16.51 o 
   9   9   7      112.99      127.06     16.85 o 
  10   9   7      332.20      351.58     24.91 o 
  11   9   7       37.98       24.87     19.38 o 
  12   9   7      354.26      416.92     59.01 o 
 -16  10   7        0.93       16.58     45.98 o 
 -15  10   7       50.80       15.69     35.13 o 
 -14  10   7      102.07      127.25     56.53 o 
 -13  10   7      658.44      682.10     62.00 o 
 -12  10   7       20.82       15.46     23.49 o 
 -11  10   7       19.78       12.67     19.36 o 
 -10  10   7       39.03       29.22     16.39 o 
  -9  10   7      450.93      437.15     26.72 o 
  -8  10   7     1487.51     1436.07     50.39 o 
  -7  10   7      259.79      306.16     24.23 o 
  -6  10   7      626.80      670.10     36.41 o 
  -5  10   7      222.64      246.13     19.17 o 
  -4  10   7       70.72       50.48     12.66 o 
  -3  10   7       15.75       19.64     10.88 o 
  -2  10   7      118.65      158.73     14.64 o 
  -1  10   7      251.49      228.08     14.39 o 
   0  10   7      793.56      815.72     22.73 o 
   1  10   7      265.54      275.86     16.42 o 
   2  10   7      242.25      221.02     17.06 o 
   3  10   7       36.79       29.59     12.22 o 
   4  10   7     1189.91     1117.97     30.26 o 
   5  10   7      183.23      183.42     16.90 o 
   6  10   7       66.89       59.17     14.09 o 
   7  10   7      127.99      114.82     16.48 o 
   8  10   7       10.97       11.66     13.66 o 
   9  10   7     1253.13     1262.97     42.53 o 
  10  10   7     1360.48     1124.55     51.74 o 
  11  10   7      180.12      185.43     26.34 o 
 -15  11   7     1468.91     1674.01    133.41 o 
 -14  11   7       53.88       -9.85     34.04 o 
 -13  11   7       27.63       20.97     25.62 o 
 -12  11   7       75.94       85.83     28.43 o 
 -11  11   7       61.39       90.39     27.59 o 
 -10  11   7     2205.28     2163.35     63.99 o 
  -9  11   7      221.95      245.97     26.03 o 
  -8  11   7       75.32      114.05     19.51 o 
  -7  11   7     3139.50     3016.01     63.92 o 
  -6  11   7      277.03      273.98     23.67 o 
  -5  11   7      466.75      533.26     24.04 o 
  -4  11   7     1128.10     1083.28     41.57 o 
  -3  11   7      376.67      368.86     21.12 o 
  -2  11   7     1486.97     1450.64     33.18 o 
  -1  11   7     1881.62     1765.14     36.84 o 
   0  11   7      109.00      118.40     13.83 o 
   1  11   7      668.77      621.44     23.86 o 
   2  11   7     1022.51      998.87     42.08 o 
   3  11   7     2005.79     1939.39     39.92 o 
   4  11   7      125.95      141.33     16.52 o 
   5  11   7      665.34      658.26     27.58 o 
   6  11   7      115.70      115.76     17.77 o 
   7  11   7       33.44       24.27     15.30 o 
   8  11   7       24.81       15.12     14.99 o 
   9  11   7      480.95      404.47     31.01 o 
  10  11   7     1369.44     1464.17     64.34 o 
 -14  12   7       43.79      115.32     63.31 o 
 -13  12   7       24.14        3.98     35.94 o 
 -12  12   7       67.86       23.09     32.51 o 
 -11  12   7      119.27      143.79     31.86 o 
 -10  12   7      229.12      252.73     31.17 o 
  -9  12   7     1381.59     1233.20     51.66 o 
  -8  12   7       51.06        2.27     19.73 o 
  -7  12   7      430.17      453.78     34.78 o 
  -6  12   7     1613.09     1647.92     43.36 o 
  -5  12   7      389.11      411.19     25.78 o 
  -4  12   7     2953.36     2926.79     53.98 o 
  -3  12   7      227.42      259.38     20.44 o 
  -2  12   7       23.61       19.38     12.46 o 
  -1  12   7      377.03      365.33     20.75 o 
   0  12   7      292.95      288.87     19.25 o 
   1  12   7      506.48      484.24     24.71 o 
   2  12   7     3216.97     3023.53     52.05 o 
   3  12   7      118.69      161.85     17.66 o 
   4  12   7      456.46      461.02     24.00 o 
   5  12   7       14.48       20.57     14.97 o 
   6  12   7      331.07      340.26     26.53 o 
   7  12   7       24.53        3.04     15.54 o 
   8  12   7     2307.26     2442.67     57.45 o 
   9  12   7       42.06       61.02     24.09 o 
 -12  13   7      133.11      125.33     43.24 o 
 -11  13   7      594.80      611.27    114.94 o 
 -10  13   7      489.62      478.47     44.90 o 
  -9  13   7      863.31      825.17     91.17 o 
  -8  13   7      326.89      403.61     41.21 o 
  -7  13   7     4992.01     5130.14     98.18 o 
  -6  13   7     2717.18     2798.80     68.17 o 
  -5  13   7      857.17      862.58     36.02 o 
  -4  13   7      176.77      152.50     19.52 o 
  -3  13   7       52.28       63.98     16.67 o 
  -2  13   7      813.08      831.95     41.14 o 
  -1  13   7      972.53      973.75     32.70 o 
   0  13   7     4780.97     4679.44     83.36 o 
   1  13   7     2536.20     2429.80     57.03 o 
   2  13   7        9.36       -3.31     15.15 o 
   3  13   7     1480.64     1507.73     46.96 o 
   4  13   7     2006.40     2120.73     47.93 o 
   5  13   7       12.47        7.56     15.16 o 
   6  13   7     1130.50     1104.39     40.35 o 
   7  13   7       44.83       37.74     17.77 o 
   8  13   7       77.77       90.51     29.15 o 
 -11  14   7      161.74      396.46     77.63 o 
 -10  14   7     1137.70     1291.01     68.03 o 
  -9  14   7      343.27      287.66     39.88 o 
  -8  14   7      316.65      406.10     44.17 o 
  -7  14   7       42.48       61.18     29.25 o 
  -6  14   7     1113.48     1146.38     65.56 o 
  -5  14   7      387.92      388.51     43.61 o 
  -4  14   7     1429.63     1434.24     56.38 o 
  -3  14   7      827.69      910.96     51.07 o 
  -2  14   7     1655.84     1602.99     47.88 o 
  -1  14   7       46.55       38.14     19.00 o 
   0  14   7      185.84      229.01     24.82 o 
   1  14   7        3.98       -9.43     16.89 o 
   2  14   7      233.20      248.57     26.41 o 
   3  14   7     4731.35     4552.99     80.05 o 
   4  14   7       50.76       83.16     20.48 o 
   5  14   7       25.11       37.07     18.87 o 
   6  14   7     2454.77     2581.65     64.73 o 
  -8  15   7       89.49       16.58     50.50 o 
  -7  15   7      971.02     1007.87     62.07 o 
  -6  15   7      755.46      818.94     65.12 o 
  -5  15   7        8.79       19.18     27.93 o 
  -4  15   7       36.09       -6.55     22.50 o 
  -3  15   7      907.54     1061.07     60.75 o 
  -2  15   7      195.64      225.18     32.43 o 
  -1  15   7     2598.72     2564.82     77.81 o 
   0  15   7      296.52      235.08     28.96 o 
   1  15   7        9.14       28.77     21.80 o 
   2  15   7        8.48      -18.32     18.32 o 
   3  15   7      172.75      176.23     25.77 o 
   4  15   7      168.99      191.95     24.64 o 
  -4  16   7      495.63      428.69     57.81 o 
  -3  16   7       84.03      123.64     41.71 o 
  -2  16   7      689.33      710.76     54.66 o 
  -1  16   7      178.60      183.85     37.81 o 
   0  16   7      283.05      274.01     52.87 o 
 -19   0   8        7.15       -3.77     45.22 o 
 -18   0   8     2578.40     2359.90    149.99 o 
 -17   0   8      354.64      317.32     67.83 o 
 -16   0   8     1619.60     1578.83     84.16 o 
 -15   0   8      850.71     1067.37     93.46 o 
 -14   0   8      516.62      544.36    103.26 o 
 -13   0   8     1610.53     1522.18     74.34 o 
 -12   0   8     5047.98     5190.01    153.76 o 
 -11   0   8      210.36      242.78     34.30 o 
 -10   0   8     4687.56     4220.51    105.13 o 
  -9   0   8      114.61      192.65     24.98 o 
  -8   0   8      136.54      146.14     21.98 o 
  -7   0   8     7829.44     7461.17    106.59 o 
  -6   0   8     3407.76     3120.20     66.36 o 
  -5   0   8      195.17      203.61     12.83 o 
  -4   0   8     2359.15     2533.43     39.17 o 
  -3   0   8      881.83      884.27     20.05 o 
  -2   0   8     1727.02     1607.42     29.94 o 
  -1   0   8     1028.53      931.98     21.33 o 
   0   0   8     6600.30     6604.12     76.50 o 
   1   0   8     3739.43     3814.98     57.86 o 
   2   0   8      933.27      892.06     28.61 o 
   3   0   8    21631.61    21010.64    260.05 o 
   4   0   8      133.19      154.52     16.89 o 
   5   0   8    23912.82    22613.28    281.42 o 
   6   0   8      348.09      398.83     23.84 o 
   7   0   8      566.42      519.40     27.16 o 
   8   0   8     1395.69     1287.88     40.43 o 
   9   0   8      250.82      285.73     24.21 o 
  10   0   8      415.76      395.54     27.86 o 
  11   0   8     2408.22     2347.61     60.12 o 
  12   0   8      267.58      282.95     33.12 o 
  13   0   8       84.29      103.63     22.70 o 
  14   0   8     1791.64     1849.93     94.55 o 
 -19   1   8      835.77      889.76     73.28 o 
 -18   1   8      181.02      294.30     49.24 o 
 -17   1   8      567.46      672.89     61.29 o 
 -16   1   8        4.89       19.84     19.99 o 
 -15   1   8       48.22       54.96     20.64 o 
 -14   1   8      823.02      802.86     41.91 o 
 -13   1   8        0.24        2.70     15.95 o 
 -12   1   8       11.88       11.01     16.19 o 
 -11   1   8     1589.01     1480.78     48.88 o 
 -10   1   8      704.19      582.25     26.74 o 
  -9   1   8        5.05       17.12     10.88 o 
  -8   1   8     1569.02     1578.74     30.94 o 
  -7   1   8       95.66       79.73      6.15 o 
  -6   1   8      144.83      149.97      6.92 o 
  -5   1   8      352.92      368.04      9.70 o 
  -4   1   8      933.94      871.80     14.51 o 
  -3   1   8      245.87      287.28      9.48 o 
  -2   1   8      115.08       74.34      6.56 o 
  -1   1   8     1190.39     1139.68     17.96 o 
   0   1   8      369.62      401.17     10.05 o 
   1   1   8        0.19        9.51      4.94 o 
   2   1   8      361.77      416.46     13.78 o 
   3   1   8     1173.69     1090.39     23.07 o 
   4   1   8      535.55      456.83     16.80 o 
   5   1   8      195.29      194.87     13.17 o 
   6   1   8        0.79       11.93      8.98 o 
   7   1   8      582.80      476.64     18.74 o 
   8   1   8      245.66      222.49     15.21 o 
   9   1   8      709.85      706.97     23.44 o 
  10   1   8      322.07      345.15     18.85 o 
  11   1   8       83.71       64.52     13.40 o 
  12   1   8      318.64      336.96     27.24 o 
  13   1   8     1056.30     1050.36     33.06 o 
  14   1   8        8.75       33.95     21.68 o 
 -19   2   8      814.13      748.62     69.02 o 
 -18   2   8      709.93      729.18     65.39 o 
 -17   2   8      256.42      259.68     44.76 o 
 -16   2   8     2952.02     2769.58     90.96 o 
 -15   2   8      498.79      537.73     38.06 o 
 -14   2   8     2686.58     2656.06     73.54 o 
 -13   2   8     6532.86     6070.23    127.54 o 
 -12   2   8      207.08      200.86     24.23 o 
 -11   2   8       32.48       40.65     16.53 o 
 -10   2   8      536.38      476.11     24.58 o 
  -9   2   8       68.54       70.01     10.73 o 
  -8   2   8     1510.90     1533.33     34.00 o 
  -7   2   8     7179.65     7364.39     71.99 o 
  -6   2   8      244.91      277.27      8.95 o 
  -5   2   8     1815.41     1829.78     25.93 o 
  -4   2   8        7.58        7.10      5.09 o 
  -3   2   8     7927.18     7652.09     65.66 o 
  -2   2   8     1671.40     1689.30     21.94 o 
  -1   2   8      549.71      504.93     11.68 o 
   0   2   8     4727.95     4815.86     41.44 o 
   1   2   8     1745.45     1618.45     20.69 o 
   2   2   8        4.24        3.00      6.42 o 
   3   2   8     3906.13     3834.72     44.10 o 
   4   2   8       38.96       44.34      9.09 o 
   5   2   8      594.45      561.31     17.87 o 
   6   2   8       32.24       33.03      9.31 o 
   7   2   8       82.51       99.66     11.52 o 
   8   2   8       25.99       20.30      9.87 o 
   9   2   8      694.27      661.90     23.04 o 
  10   2   8       64.48       47.84     14.22 o 
  11   2   8     1288.99     1332.11     34.03 o 
  12   2   8       10.25       -6.04     12.82 o 
  13   2   8     1839.70     1906.34     42.54 o 
  14   2   8      214.05      190.54     28.48 o 
 -19   3   8     3652.15     3647.94    142.83 o 
 -18   3   8      598.24      595.87     71.98 o 
 -17   3   8      731.57      640.59     58.88 o 
 -16   3   8     3645.11     3572.24    207.27 o 
 -15   3   8      464.78      480.67     41.81 o 
 -14   3   8       17.11       11.48     20.18 o 
 -13   3   8      782.70      751.10     65.83 o 
 -12   3   8     2360.64     2209.75     71.53 o 
 -11   3   8       97.78      116.99     22.12 o 
 -10   3   8     4056.87     3880.04     79.10 o 
  -9   3   8     2793.94     2816.36     58.34 o 
  -8   3   8      126.36      136.82     14.61 o 
  -7   3   8       31.24       26.95      8.50 o 
  -6   3   8     1956.86     1932.85     25.31 o 
  -5   3   8      429.59      435.84     12.79 o 
  -4   3   8      106.56      107.30      7.59 o 
  -3   3   8     1096.74     1160.11     18.31 o 
  -2   3   8     5934.02     5985.41     51.49 o 
  -1   3   8      175.21      185.16      8.30 o 
   0   3   8     2030.77     1996.05     21.70 o 
   1   3   8     2374.13     2459.41     27.19 o 
   2   3   8      228.79      252.79     11.75 o 
   3   3   8      241.53      211.13     12.72 o 
   4   3   8      270.16      260.55     14.41 o 
   5   3   8        2.14        4.42      8.70 o 
   6   3   8     2375.30     2331.20     37.92 o 
   7   3   8     1862.89     1811.28     34.06 o 
   8   3   8      120.87      111.81     13.27 o 
   9   3   8      597.37      613.92     23.94 o 
  10   3   8       11.56        7.78     11.81 o 
  11   3   8      237.31      258.96     19.38 o 
  12   3   8     1266.35     1378.40     36.04 o 
  13   3   8      229.79      326.95     26.25 o 
  14   3   8      345.77      418.73     38.64 o 
 -19   4   8       15.56      -32.88     40.32 o 
 -18   4   8      783.76      696.91     63.69 o 
 -17   4   8     2968.83     2944.17    117.24 o 
 -16   4   8      992.90      950.66     66.59 o 
 -15   4   8      288.63      289.77     31.44 o 
 -14   4   8     1182.09     1184.77     50.07 o 
 -13   4   8     1122.95     1094.17     62.95 o 
 -12   4   8      811.39      785.48     39.74 o 
 -11   4   8     3953.60     3925.22     75.59 o 
 -10   4   8     2522.23     2553.18     82.70 o 
  -9   4   8       46.61       45.31     11.79 o 
  -8   4   8       52.37       51.87     10.53 o 
  -7   4   8     1865.46     1821.00     32.27 o 
  -6   4   8      212.57      194.94     10.34 o 
  -5   4   8     8716.20     8665.05     75.56 o 
  -4   4   8     6152.41     6034.57     52.14 o 
  -3   4   8     7149.95     7039.32     59.10 o 
  -2   4   8     6558.95     6505.54     55.73 o 
  -1   4   8    21538.90    20876.00    156.77 o 
   0   4   8       90.09      111.51      8.21 o 
   1   4   8    17599.60    17540.06    125.80 o 
   2   4   8     2064.80     1971.99     29.44 o 
   3   4   8       29.97       40.44      9.47 o 
   4   4   8       17.50       19.18      9.45 o 
   5   4   8     1071.23     1084.91     25.53 o 
   6   4   8      131.95      133.94     13.83 o 
   7   4   8     6680.34     6374.88     78.55 o 
   8   4   8      659.81      678.92     24.49 o 
   9   4   8       92.27       92.80     14.97 o 
  10   4   8      410.22      438.61     23.42 o 
  11   4   8     1064.46     1182.35     45.41 o 
  12   4   8      176.35      159.87     18.57 o 
  13   4   8     2322.31     2408.79     56.45 o 
  14   4   8      427.22      438.72     40.45 o 
 -18   5   8      680.72      655.50     63.11 o 
 -17   5   8       33.11       36.22     30.79 o 
 -16   5   8      210.83      180.02     38.10 o 
 -15   5   8       47.60        6.12     21.81 o 
 -14   5   8       73.29       61.56     21.31 o 
 -13   5   8      838.83      864.76     50.52 o 
 -12   5   8       45.17       59.80     16.81 o 
 -11   5   8     1120.37     1046.23     43.93 o 
 -10   5   8     4323.85     4135.74     69.75 o 
  -9   5   8     2867.68     2787.68     53.19 o 
  -8   5   8     1547.93     1538.11     30.90 o 
  -7   5   8    14972.43    14679.54    187.46 o 
  -6   5   8     4588.71     4732.11     52.27 o 
  -5   5   8       30.16       38.53      7.84 o 
  -4   5   8        1.62        4.63      6.35 o 
  -3   5   8     4577.64     4550.85     46.91 o 
  -2   5   8     1744.36     1752.60     24.81 o 
  -1   5   8     2581.16     2535.37     29.26 o 
   0   5   8      286.43      265.51     11.24 o 
   1   5   8      338.66      315.93     12.74 o 
   2   5   8      180.58      186.47     12.28 o 
   3   5   8     4399.88     4308.95     57.24 o 
   4   5   8     1413.59     1371.16     30.03 o 
   5   5   8      678.85      679.37     22.80 o 
   6   5   8     2456.46     2458.90     40.57 o 
   7   5   8       55.70       55.24     11.86 o 
   8   5   8       49.29       58.28     13.32 o 
   9   5   8       21.49       37.24     13.45 o 
  10   5   8      220.49      276.12     19.91 o 
  11   5   8      100.29       73.36     15.41 o 
  12   5   8      309.03      333.98     26.69 o 
  13   5   8       62.60       31.48     22.20 o 
 -18   6   8      694.67      670.96     65.09 o 
 -17   6   8     1560.76     1611.33     86.60 o 
 -16   6   8       36.26       25.32     37.69 o 
 -15   6   8     6150.84     6043.81    174.24 o 
 -14   6   8      242.20      269.06     30.53 o 
 -13   6   8       76.24      116.96     24.33 o 
 -12   6   8     1752.21     1798.68     51.08 o 
 -11   6   8     2111.73     2159.14     49.02 o 
 -10   6   8      148.22      218.65     18.80 o 
  -9   6   8     6893.92     6789.97     99.51 o 
  -8   6   8       32.61       40.80     13.10 o 
  -7   6   8      840.94      804.27     29.41 o 
  -6   6   8     1317.83     1340.29     28.85 o 
  -5   6   8     1244.87     1193.62     23.66 o 
  -4   6   8     6286.43     6285.09     63.76 o 
  -3   6   8     8981.24     8940.87     80.15 o 
  -2   6   8     2632.22     2695.72     32.98 o 
  -1   6   8    14886.52    14430.18    115.68 o 
   0   6   8      606.44      630.18     16.96 o 
   1   6   8     2750.25     2656.30     34.75 o 
   2   6   8      919.72      860.12     21.55 o 
   3   6   8       66.08       68.12     10.77 o 
   4   6   8        4.68        0.22      9.46 o 
   5   6   8     5899.72     5778.09     73.08 o 
   6   6   8     1399.72     1460.60     43.91 o 
   7   6   8      466.38      446.91     20.11 o 
   8   6   8       82.15       65.37     15.09 o 
   9   6   8     1196.42     1221.00     31.73 o 
  10   6   8      394.47      398.82     21.46 o 
  11   6   8     1937.19     2016.16     41.44 o 
  12   6   8      720.57      768.72     39.70 o 
  13   6   8      107.54      108.39     25.54 o 
 -18   7   8       15.53        0.70     33.03 o 
 -17   7   8        0.70      -24.68     27.26 o 
 -16   7   8     1070.93     1068.18     71.08 o 
 -15   7   8      956.67      954.80    135.29 o 
 -14   7   8       34.61       61.13     28.42 o 
 -13   7   8      226.99      215.65     24.56 o 
 -12   7   8      739.75      685.85     34.38 o 
 -11   7   8       79.76      118.99     19.97 o 
 -10   7   8      594.23      549.88     29.71 o 
  -9   7   8      158.19      191.48     20.97 o 
  -8   7   8      408.91      422.37     23.10 o 
  -7   7   8     1473.43     1462.10     38.39 o 
  -6   7   8     4802.03     4808.91     77.39 o 
  -5   7   8     1201.25     1119.81     27.26 o 
  -4   7   8      440.24      405.91     16.06 o 
  -3   7   8      152.12      171.71     11.35 o 
  -2   7   8       89.60      109.41      9.62 o 
  -1   7   8     3337.80     3417.27     39.54 o 
   0   7   8       89.51      107.12      9.76 o 
   1   7   8      466.24      427.92     15.93 o 
   2   7   8      949.55      884.35     23.55 o 
   3   7   8        0.81       -0.72      8.93 o 
   4   7   8     2030.73     1848.99     36.39 o 
   5   7   8     2811.52     2715.89     45.96 o 
   6   7   8       45.12       59.19     12.85 o 
   7   7   8      160.00      162.46     16.30 o 
   8   7   8     1270.01     1198.01     31.03 o 
   9   7   8      407.86      390.64     21.12 o 
  10   7   8       25.29       24.02     13.48 o 
  11   7   8       67.25       84.48     18.03 o 
  12   7   8        6.17        2.59     16.70 o 
 -17   8   8        3.40        6.78     45.98 o 
 -16   8   8      261.45      254.00     66.33 o 
 -15   8   8      513.07      507.25     76.13 o 
 -14   8   8      807.73      847.71    134.16 o 
 -13   8   8      633.89      656.19     54.05 o 
 -12   8   8     2068.58     2122.54     58.15 o 
 -11   8   8     1123.85      971.85     56.26 o 
 -10   8   8       95.22       96.87     19.44 o 
  -9   8   8      629.46      659.28     29.38 o 
  -8   8   8     2364.06     2371.35     51.84 o 
  -7   8   8     3121.26     3051.61     59.87 o 
  -6   8   8      491.79      512.03     25.42 o 
  -5   8   8     4113.78     3916.66     62.65 o 
  -4   8   8        3.19       10.33     10.33 o 
  -3   8   8      199.01      184.30     12.70 o 
  -2   8   8     2799.22     2724.26     38.42 o 
  -1   8   8     2463.00     2445.07     40.17 o 
   0   8   8     1262.27     1222.60     23.07 o 
   1   8   8     5247.18     5163.94     58.09 o 
   2   8   8       14.10       23.29     10.04 o 
   3   8   8     2515.31     2339.22     39.32 o 
   4   8   8      118.86      141.67     16.58 o 
   5   8   8     1809.37     1666.81     38.48 o 
   6   8   8      429.25      480.56     22.72 o 
   7   8   8     3882.76     3928.57     68.70 o 
   8   8   8      110.10      113.97     16.24 o 
   9   8   8     1487.23     1478.04     45.52 o 
  10   8   8      942.08      885.42     29.81 o 
  11   8   8       19.34       15.45     16.60 o 
  12   8   8      369.81      541.54     43.19 o 
 -16   9   8      114.44       99.49     52.76 o 
 -15   9   8        5.98       21.86     44.47 o 
 -14   9   8      351.62      458.38     73.86 o 
 -13   9   8      321.72      364.23     47.11 o 
 -12   9   8      195.47      178.64     32.69 o 
 -11   9   8      420.19      402.95     42.25 o 
 -10   9   8       37.98       40.70     18.01 o 
  -9   9   8     1149.30     1127.19     39.55 o 
  -8   9   8     1269.67     1285.52     39.54 o 
  -7   9   8     1431.51     1494.39     41.76 o 
  -6   9   8       57.00       58.88     15.57 o 
  -5   9   8      769.96      790.80     28.13 o 
  -4   9   8       56.14       52.56     12.72 o 
  -3   9   8     1986.28     2133.88     36.82 o 
  -2   9   8      856.38      815.88     23.51 o 
  -1   9   8       11.15       12.47      9.02 o 
   0   9   8      244.14      227.07     14.15 o 
   1   9   8       75.37      105.05     11.83 o 
   2   9   8      828.26      795.90     26.51 o 
   3   9   8      478.85      492.02     20.44 o 
   4   9   8     9030.17     8665.01    100.58 o 
   5   9   8      393.99      396.87     21.35 o 
   6   9   8      830.95      795.26     30.26 o 
   7   9   8       34.59       35.73     15.18 o 
   8   9   8      342.28      410.60     24.01 o 
   9   9   8      535.36      554.66     25.17 o 
  10   9   8      493.43      499.58     29.32 o 
  11   9   8       71.11       52.69     23.32 o 
 -15  10   8      374.13      417.32     54.89 o 
 -14  10   8       12.02       -3.84     30.96 o 
 -13  10   8      448.35      502.04     54.77 o 
 -12  10   8      877.54      830.09     50.14 o 
 -11  10   8     2100.60     2196.56     89.49 o 
 -10  10   8     1381.99     1361.24     59.58 o 
  -9  10   8      302.53      365.78     30.22 o 
  -8  10   8      218.49      196.01     21.67 o 
  -7  10   8      643.40      623.52     30.56 o 
  -6  10   8      707.17      664.41     30.85 o 
  -5  10   8     1916.27     1968.66     41.67 o 
  -4  10   8        7.72       22.40     12.43 o 
  -3  10   8      318.92      360.00     19.17 o 
  -2  10   8       63.08       56.72     11.46 o 
  -1  10   8      545.12      583.00     21.55 o 
   0  10   8      399.57      417.60     20.88 o 
   1  10   8      570.33      573.03     23.00 o 
   2  10   8      957.84      940.61     34.20 o 
   3  10   8     9402.88     9079.38     99.98 o 
   4  10   8      276.44      285.62     19.56 o 
   5  10   8      945.56      902.95     29.84 o 
   6  10   8      420.17      435.98     23.71 o 
   7  10   8      903.65      879.92     30.59 o 
   8  10   8       13.50       11.50     14.49 o 
   9  10   8      104.87      112.87     18.03 o 
  10  10   8      188.96      217.73     23.75 o 
 -14  11   8      387.76      432.05     78.76 o 
 -13  11   8        8.69       48.76     27.82 o 
 -12  11   8      217.96      283.41     37.42 o 
 -11  11   8       55.03       35.64     25.31 o 
 -10  11   8      342.63      328.68     36.69 o 
  -9  11   8     1209.03     1181.73     62.63 o 
  -8  11   8      554.25      592.52     39.88 o 
  -7  11   8      358.32      331.27     26.10 o 
  -6  11   8     1529.74     1407.70     54.10 o 
  -5  11   8      256.46      255.80     20.00 o 
  -4  11   8      292.87      300.13     20.48 o 
  -3  11   8        1.90      -14.95     15.88 o 
  -2  11   8        8.15        6.03     11.76 o 
  -1  11   8      535.34      565.69     23.60 o 
   0  11   8       25.61        4.59     11.62 o 
   1  11   8      479.65      456.70     22.14 o 
   2  11   8      220.00      187.76     17.53 o 
   3  11   8      111.66      130.89     16.61 o 
   4  11   8      326.49      377.68     23.64 o 
   5  11   8      571.81      549.43     27.16 o 
   6  11   8        2.84        1.01     14.65 o 
   7  11   8        0.01        8.04     15.41 o 
   8  11   8        4.85       21.02     16.82 o 
   9  11   8      244.96      225.41     29.54 o 
 -13  12   8     1772.79     1815.46     75.44 o 
 -12  12   8       63.75       83.91     31.70 o 
 -11  12   8        4.42        3.19     24.32 o 
 -10  12   8       97.19      106.86     29.90 o 
  -9  12   8       85.29       80.57     28.31 o 
  -8  12   8       68.47       41.54     21.95 o 
  -7  12   8     2471.24     2537.23    115.75 o 
  -6  12   8     2108.92     2161.05     76.29 o 
  -5  12   8     1629.30     1814.60     49.59 o 
  -4  12   8       18.39       15.19     14.52 o 
  -3  12   8     2746.48     2847.54     54.24 o 
  -2  12   8      112.81       95.22     18.18 o 
  -1  12   8     1876.59     1846.89     42.75 o 
   0  12   8     2161.70     2193.30     46.51 o 
   1  12   8      156.90      150.15     18.92 o 
   2  12   8      425.33      470.22     24.18 o 
   3  12   8     5821.68     5588.99     78.08 o 
   4  12   8       56.67       45.89     15.85 o 
   5  12   8       94.18       68.58     17.69 o 
   6  12   8       70.76       31.46     16.44 o 
   7  12   8      159.79      162.10     20.77 o 
   8  12   8       46.72       75.87     22.15 o 
 -12  13   8      460.66      439.71     65.20 o 
 -11  13   8      511.29      651.09    120.60 o 
 -10  13   8      123.04      149.81     34.87 o 
  -9  13   8      876.75      908.32     49.04 o 
  -8  13   8     1580.88     1744.60     62.54 o 
  -7  13   8      102.52      100.92     23.24 o 
  -6  13   8      562.90      570.60     35.56 o 
  -5  13   8      276.13      251.88     27.74 o 
  -4  13   8     1761.12     1757.55     49.52 o 
  -3  13   8      170.75      193.77     20.96 o 
  -2  13   8      176.97      211.72     22.27 o 
  -1  13   8       12.52       20.47     15.78 o 
   0  13   8      935.95      908.13     37.54 o 
   1  13   8        0.46        0.78     16.79 o 
   2  13   8      353.94      339.96     28.24 o 
   3  13   8       29.55       28.73     16.46 o 
   4  13   8     2508.36     2588.18     54.45 o 
   5  13   8       22.92       13.12     17.31 o 
   6  13   8      619.65      575.02     30.42 o 
   7  13   8       96.90      127.43     26.42 o 
 -10  14   8     1112.79     1285.85    116.07 o 
  -9  14   8       25.23        6.09     28.05 o 
  -8  14   8      560.53      622.37     51.20 o 
  -7  14   8      488.69      513.33     47.82 o 
  -6  14   8     2102.40     2244.36     83.16 o 
  -5  14   8       35.94       60.92     22.89 o 
  -4  14   8      635.42      663.00     40.56 o 
  -3  14   8     1183.00     1223.46     58.28 o 
  -2  14   8      127.56      163.85     23.45 o 
  -1  14   8      786.72      804.27     41.73 o 
   0  14   8     2418.71     2542.72     61.77 o 
   1  14   8      908.41     1032.61     74.77 o 
   2  14   8     1017.27      920.20     49.09 o 
   3  14   8     1499.68     1546.77     50.18 o 
   4  14   8       67.30       58.48     19.72 o 
   5  14   8       13.25       20.19     18.81 o 
  -7  15   8     1581.71     1295.64    117.58 o 
  -6  15   8      279.62      364.36     44.65 o 
  -5  15   8       14.80      -23.10     24.86 o 
  -4  15   8      758.95      751.84     76.84 o 
  -3  15   8     1150.68     1180.45     65.71 o 
  -2  15   8     1088.16     1017.07     81.05 o 
  -1  15   8       47.05       47.57     23.27 o 
   0  15   8      250.53      183.92     28.70 o 
   1  15   8      431.96      534.49     34.81 o 
   2  15   8      124.77      150.05     25.21 o 
 -19   1   9     1098.15     1057.50     79.57 o 
 -18   1   9       30.34       -7.16     28.87 o 
 -17   1   9      683.36      586.84     61.43 o 
 -16   1   9       76.22       76.50     32.93 o 
 -15   1   9     1694.65     1803.58     64.17 o 
 -14   1   9     1497.62     1565.53     56.54 o 
 -13   1   9     1440.64     1237.66     48.71 o 
 -12   1   9     3000.58     2992.77     90.22 o 
 -11   1   9     3469.64     3614.11     83.38 o 
 -10   1   9      225.54      193.05     24.83 o 
  -9   1   9     6410.76     6467.55    100.97 o 
  -8   1   9     1241.11     1231.91     28.26 o 
  -7   1   9     6209.89     6093.69     77.30 o 
  -6   1   9     6190.95     6148.22     54.41 o 
  -5   1   9      406.46      391.09     12.59 o 
  -4   1   9       75.30       85.68      6.87 o 
  -3   1   9    10755.40    10711.91     86.24 o 
  -2   1   9      778.22      843.81     16.07 o 
  -1   1   9      223.64      213.90      9.34 o 
   0   1   9     4384.59     4425.07     42.05 o 
   1   1   9     1093.45     1117.12     21.07 o 
   2   1   9       41.72       31.18      9.05 o 
   3   1   9    22564.79    21768.28    192.20 o 
   4   1   9     5862.97     5422.57     63.54 o 
   5   1   9     5645.58     5393.55     64.26 o 
   6   1   9      397.46      404.78     18.06 o 
   7   1   9       61.46       61.57     11.57 o 
   8   1   9        0.68       -8.58      9.80 o 
   9   1   9      800.76      819.71     25.87 o 
  10   1   9      219.95      260.45     19.38 o 
  11   1   9     1264.80     1250.95     32.80 o 
  12   1   9      329.69      353.35     21.73 o 
  13   1   9      684.50      698.01     29.58 o 
 -19   2   9      317.76      399.17     60.30 o 
 -18   2   9      300.43      353.90     52.49 o 
 -17   2   9      476.67      553.10    113.43 o 
 -16   2   9     1078.52     1035.03     96.48 o 
 -15   2   9      575.08      555.23     43.94 o 
 -14   2   9      206.22      199.85     27.17 o 
 -13   2   9      285.39      314.60     39.14 o 
 -12   2   9      317.60      369.24     35.79 o 
 -11   2   9      580.87      523.57     32.83 o 
 -10   2   9      949.22      955.34     39.57 o 
  -9   2   9     2930.03     2753.85     57.49 o 
  -8   2   9      372.22      326.88     18.95 o 
  -7   2   9      195.20      177.20     10.99 o 
  -6   2   9      138.91      142.47      8.61 o 
  -5   2   9     4230.91     4133.89     38.69 o 
  -4   2   9       28.86       27.56      5.53 o 
  -3   2   9      554.40      570.34     15.07 o 
  -2   2   9     2225.96     2121.28     25.74 o 
  -1   2   9     6884.32     6519.71     52.97 o 
   0   2   9     4196.39     4109.62     39.09 o 
   1   2   9      659.78      745.90     17.26 o 
   2   2   9        7.06       10.93      7.89 o 
   3   2   9     2988.01     2884.92     39.36 o 
   4   2   9      664.51      616.59     18.87 o 
   5   2   9     1243.82     1224.43     25.75 o 
   6   2   9      507.15      496.23     19.75 o 
   7   2   9      918.61      825.48     39.20 o 
   8   2   9       22.70       11.10     10.97 o 
   9   2   9     1217.75     1217.02     30.76 o 
  10   2   9       67.10       76.25     13.93 o 
  11   2   9      236.71      278.73     20.94 o 
  12   2   9      264.57      294.01     23.61 o 
  13   2   9       89.40      106.07     18.57 o 
 -19   3   9     1605.91     1719.80     95.00 o 
 -18   3   9      903.69      792.76     67.88 o 
 -17   3   9      451.35      494.10     56.07 o 
 -16   3   9     1886.75     1704.52    131.90 o 
 -15   3   9      780.21      721.47     58.06 o 
 -14   3   9     3393.41     3327.34    132.10 o 
 -13   3   9     8341.85     7937.15    315.09 o 
 -12   3   9       26.11       -2.94     17.70 o 
 -11   3   9     1854.68     1809.17     63.67 o 
 -10   3   9      310.45      313.77     29.90 o 
  -9   3   9     2283.67     2331.45     64.61 o 
  -8   3   9      196.58      201.55     16.26 o 
  -7   3   9     2803.51     2756.95     42.72 o 
  -6   3   9      337.26      405.53     12.47 o 
  -5   3   9     9440.37     9441.13     84.49 o 
  -4   3   9      104.22      117.75      8.56 o 
  -3   3   9      140.86      200.02      9.26 o 
  -2   3   9     1838.13     1960.56     24.21 o 
  -1   3   9     6084.35     5986.77     49.94 o 
   0   3   9      173.25      183.05      8.79 o 
   1   3   9    22284.21    21254.87    171.82 o 
   2   3   9      249.38      259.14     13.71 o 
   3   3   9     1119.55     1063.71     25.04 o 
   4   3   9       11.57        9.78      9.05 o 
   5   3   9       94.39      123.88     12.68 o 
   6   3   9       35.04       35.31     10.82 o 
   7   3   9     5993.98     5885.43     71.81 o 
   8   3   9      265.18      264.08     17.62 o 
   9   3   9       13.78       -3.68     11.75 o 
  10   3   9      244.17      299.16     20.69 o 
  11   3   9      926.02      938.90     31.41 o 
  12   3   9       29.05       32.47     15.21 o 
  13   3   9     2171.70     2211.80     77.86 o 
 -18   4   9      140.12      208.24     44.84 o 
 -17   4   9      200.17      184.54     41.20 o 
 -16   4   9     1649.04     1549.17     82.86 o 
 -15   4   9      355.76      360.66     46.04 o 
 -14   4   9       71.62       76.23     22.44 o 
 -13   4   9     1167.75     1131.10     98.02 o 
 -12   4   9      874.92      925.02     85.84 o 
 -11   4   9     4170.25     3902.52     89.19 o 
 -10   4   9     2533.45     2457.38     56.43 o 
  -9   4   9      613.89      569.66     24.46 o 
  -8   4   9     1176.90     1184.05     32.87 o 
  -7   4   9     7387.72     7241.39     74.65 o 
  -6   4   9      149.60      162.53     11.14 o 
  -5   4   9     5150.93     5336.43     53.04 o 
  -4   4   9     2267.17     2218.09     26.93 o 
  -3   4   9      921.41      901.07     22.99 o 
  -2   4   9       62.34       86.54      8.23 o 
  -1   4   9      163.84      142.22      8.95 o 
   0   4   9     2189.11     2134.25     28.73 o 
   1   4   9       23.26       31.30      8.74 o 
   2   4   9      151.15      133.01     11.70 o 
   3   4   9      141.63      166.81     13.20 o 
   4   4   9       53.27       34.48      9.67 o 
   5   4   9     2226.21     2113.66     37.28 o 
   6   4   9       83.33       90.98     13.65 o 
   7   4   9     1256.52     1201.20     36.29 o 
   8   4   9      106.40      116.79     15.28 o 
   9   4   9        0.80      -10.52     11.99 o 
  10   4   9     1822.17     1739.28     42.36 o 
  11   4   9      257.16      264.88     20.98 o 
  12   4   9      444.04      469.73     25.76 o 
  13   4   9        0.17       12.59     19.22 o 
 -18   5   9      916.82      977.25     74.56 o 
 -17   5   9     4594.15     4540.29    153.56 o 
 -16   5   9     1156.29     1123.77    157.53 o 
 -15   5   9     1986.34     1764.18     85.19 o 
 -14   5   9       39.50      106.02     26.91 o 
 -13   5   9      328.27      312.06     31.25 o 
 -12   5   9     1419.12     1470.71     52.95 o 
 -11   5   9     2188.51     2105.38     69.74 o 
 -10   5   9     6633.76     6681.41    110.90 o 
  -9   5   9     1177.47     1121.67     33.36 o 
  -8   5   9     2519.10     2512.18     50.42 o 
  -7   5   9      342.27      368.34     18.71 o 
  -6   5   9      600.87      625.83     20.43 o 
  -5   5   9       48.29       50.33      8.82 o 
  -4   5   9     8680.15     8493.62     80.86 o 
  -3   5   9     1065.91     1036.29     21.37 o 
  -2   5   9       70.49       58.94      8.30 o 
  -1   5   9    10672.00    10208.62     90.26 o 
   0   5   9      384.44      428.23     15.34 o 
   1   5   9     1629.22     1624.59     29.00 o 
   2   5   9     1911.06     1784.81     32.58 o 
   3   5   9     1087.51     1048.69     49.20 o 
   4   5   9     1611.63     1516.96     32.88 o 
   5   5   9     4424.92     4251.83     57.33 o 
   6   5   9      422.26      483.43     20.66 o 
   7   5   9      660.28      594.69     22.86 o 
   8   5   9       16.80        4.72     11.48 o 
   9   5   9     3874.28     3857.80     57.91 o 
  10   5   9      679.90      642.61     27.37 o 
  11   5   9     2500.63     2577.10     64.16 o 
  12   5   9       16.16       16.27     18.00 o 
 -18   6   9      740.39      580.31     61.56 o 
 -17   6   9      102.49      134.79     39.27 o 
 -16   6   9     1238.14     1088.00     72.92 o 
 -15   6   9      370.99      336.28     45.55 o 
 -14   6   9      125.34      141.29     35.37 o 
 -13   6   9      847.43      817.40     44.15 o 
 -12   6   9        5.54       -2.12     15.13 o 
 -11   6   9      648.74      669.92     33.09 o 
 -10   6   9     1554.84     1586.23     46.92 o 
  -9   6   9      509.74      517.73     28.82 o 
  -8   6   9       16.29       15.60     12.60 o 
  -7   6   9      155.53      141.72     21.35 o 
  -6   6   9     7051.19     6966.08     94.95 o 
  -5   6   9      363.37      398.03     21.80 o 
  -4   6   9       21.09       45.02      8.88 o 
  -3   6   9     4378.39     4341.85     48.28 o 
  -2   6   9     1362.52     1372.29     23.50 o 
  -1   6   9       22.63       32.87      8.11 o 
   0   6   9     2424.03     2308.37     39.43 o 
   1   6   9      667.46      610.28     19.27 o 
   2   6   9      203.06      184.58     15.08 o 
   3   6   9        2.19        0.82      9.89 o 
   4   6   9      751.36      744.00     27.27 o 
   5   6   9      209.92      209.74     16.96 o 
   6   6   9      776.75      803.47     25.84 o 
   7   6   9       65.00       74.71     13.73 o 
   8   6   9      304.19      306.85     19.64 o 
   9   6   9     1351.87     1251.97     46.94 o 
  10   6   9      222.58      252.83     20.27 o 
  11   6   9      282.57      300.76     21.49 o 
  12   6   9      220.09      246.85     25.10 o 
 -17   7   9     2103.41     2109.20    101.73 o 
 -16   7   9     1431.22     1384.93    140.95 o 
 -15   7   9     3589.62     3398.52    180.14 o 
 -14   7   9     1415.76     1517.24    113.06 o 
 -13   7   9       33.13       10.55     37.69 o 
 -12   7   9       13.59      -11.80     17.90 o 
 -11   7   9     1224.33     1192.68     45.03 o 
 -10   7   9       67.90       65.57     17.69 o 
  -9   7   9     1670.64     1585.96     47.67 o 
  -8   7   9     2903.25     2941.64     62.36 o 
  -7   7   9      336.56      373.77     22.94 o 
  -6   7   9     1029.44     1021.74     32.89 o 
  -5   7   9      584.55      567.55     22.00 o 
  -4   7   9        2.15        5.32      8.31 o 
  -3   7   9      600.70      629.80     18.05 o 
  -2   7   9     2661.25     2614.87     34.26 o 
  -1   7   9     3579.34     3540.56     41.53 o 
   0   7   9     1466.37     1440.18     27.01 o 
   1   7   9     6207.47     5939.16     66.95 o 
   2   7   9     1201.31     1116.68     33.09 o 
   3   7   9     1153.76     1091.19     29.45 o 
   4   7   9       25.39       38.12     12.15 o 
   5   7   9     1493.62     1438.49     34.29 o 
   6   7   9     1909.60     1829.85     39.50 o 
   7   7   9       98.26      105.17     15.05 o 
   8   7   9     1148.06     1171.91     32.24 o 
   9   7   9     1433.77     1400.94     35.75 o 
  10   7   9      649.68      670.80     27.35 o 
  11   7   9       13.13       33.83     17.75 o 
 -17   8   9      141.18      232.90     69.34 o 
 -16   8   9      132.68      209.53     67.08 o 
 -15   8   9      426.15      480.87     79.14 o 
 -14   8   9      145.71      152.25     55.78 o 
 -13   8   9      743.12      776.78     62.94 o 
 -12   8   9        9.13       24.51     28.72 o 
 -11   8   9      179.58      164.71     28.90 o 
 -10   8   9        2.04       -7.56     14.97 o 
  -9   8   9      342.37      422.01     29.03 o 
  -8   8   9     1005.98     1010.13     37.64 o 
  -7   8   9     5815.13     5846.65     93.04 o 
  -6   8   9     2507.83     2551.70     54.51 o 
  -5   8   9       49.82       35.53     12.61 o 
  -4   8   9     2522.19     2351.15     45.02 o 
  -3   8   9      270.27      224.49     14.91 o 
  -2   8   9      823.61      961.79     22.47 o 
  -1   8   9      528.27      503.05     17.19 o 
   0   8   9     1329.84     1321.67     27.76 o 
   1   8   9      949.59      998.61     24.99 o 
   2   8   9      365.90      358.18     18.16 o 
   3   8   9      226.07      161.36     15.75 o 
   4   8   9     6089.12     5915.86     82.33 o 
   5   8   9     1181.77     1256.26     38.19 o 
   6   8   9      747.95      686.66     28.45 o 
   7   8   9      909.08      913.47     30.95 o 
   8   8   9      630.86      618.34     25.82 o 
   9   8   9       44.72       36.02     15.29 o 
  10   8   9       60.13       70.50     16.43 o 
  11   8   9       89.31       98.87     23.51 o 
 -16   9   9        5.21       29.40     50.50 o 
 -15   9   9      551.23      627.09     87.43 o 
 -14   9   9      154.66      220.80     44.24 o 
 -13   9   9      952.98      862.05     63.14 o 
 -12   9   9      935.16      858.62     49.35 o 
 -11   9   9       82.37       65.44     24.95 o 
 -10   9   9     1411.68     1282.31     46.67 o 
  -9   9   9     2787.74     2857.68     61.58 o 
  -8   9   9      713.19      725.70     39.04 o 
  -7   9   9     4611.85     4585.38     80.91 o 
  -6   9   9       89.04       92.87     20.06 o 
  -5   9   9      205.78      223.10     18.89 o 
  -4   9   9       27.04       25.06     12.58 o 
  -3   9   9       34.94       42.48     11.18 o 
  -2   9   9      394.39      455.39     19.61 o 
  -1   9   9     1186.21     1194.88     41.92 o 
   0   9   9       31.86       22.78     10.68 o 
   1   9   9     1288.45     1237.95     30.89 o 
   2   9   9      913.18      857.83     26.63 o 
   3   9   9     2026.47     1916.20     39.67 o 
   4   9   9      172.30      186.32     17.52 o 
   5   9   9     2286.19     2132.36     43.69 o 
   6   9   9       63.08       57.13     15.10 o 
   7   9   9     1344.06     1222.32     35.60 o 
   8   9   9       10.62       24.77     14.45 o 
   9   9   9      191.63      236.81     24.18 o 
  10   9   9      530.06      577.63     35.25 o 
 -15  10   9        6.87       31.66     49.75 o 
 -14  10   9      158.05      162.48     44.76 o 
 -13  10   9      368.27      346.37     50.63 o 
 -12  10   9     1039.03      993.80     63.34 o 
 -11  10   9      127.89       80.73     38.71 o 
 -10  10   9       92.90       65.61     25.93 o 
  -9  10   9     1056.50      946.96     44.33 o 
  -8  10   9      340.32      400.43     29.68 o 
  -7  10   9     1161.50     1116.96     47.14 o 
  -6  10   9        1.85       21.66     15.21 o 
  -5  10   9     1183.08     1107.76     41.51 o 
  -4  10   9     2270.52     2161.17     44.71 o 
  -3  10   9      477.49      472.03     23.57 o 
  -2  10   9     1293.61     1319.91     33.25 o 
  -1  10   9      388.52      369.80     20.50 o 
   0  10   9     1077.14     1073.28     42.16 o 
   1  10   9       10.18       20.37     12.37 o 
   2  10   9      597.77      575.39     23.48 o 
   3  10   9      228.93      266.60     25.63 o 
   4  10   9     3882.15     3841.42     61.04 o 
   5  10   9      529.60      584.54     26.24 o 
   6  10   9      519.32      576.52     29.22 o 
   7  10   9      297.99      348.17     25.99 o 
   8  10   9       98.33       86.10     18.01 o 
   9  10   9      185.33      175.04     21.12 o 
 -14  11   9        1.86       11.63     35.13 o 
 -13  11   9     1190.64     1202.60     80.74 o 
 -12  11   9     1409.49     1432.76     81.91 o 
 -11  11   9      411.35      367.75     50.08 o 
 -10  11   9       55.73       78.05     27.71 o 
  -9  11   9      799.05      860.75     44.73 o 
  -8  11   9     1277.71     1314.27     52.02 o 
  -7  11   9       40.44       38.92     18.70 o 
  -6  11   9     2128.12     2193.84     59.23 o 
  -5  11   9     2240.50     2264.38     51.70 o 
  -4  11   9      281.40      286.92     21.49 o 
  -3  11   9     1548.01     1526.51     38.73 o 
  -2  11   9      101.90      148.11     17.78 o 
  -1  11   9      755.91      752.83     27.24 o 
   0  11   9      220.56      199.83     18.33 o 
   1  11   9      258.88      248.23     20.86 o 
   2  11   9     1598.89     1562.04     38.06 o 
   3  11   9     4234.85     4069.65     67.57 o 
   4  11   9      274.23      303.96     22.96 o 
   5  11   9      272.21      282.53     28.88 o 
   6  11   9     1615.78     1734.05     42.47 o 
   7  11   9       74.02       42.76     16.60 o 
   8  11   9        0.65        0.93     17.12 o 
 -13  12   9       70.53      136.41     35.53 o 
 -12  12   9     1546.51     1673.62     72.72 o 
 -11  12   9        0.92      -18.20     24.94 o 
 -10  12   9      593.50      626.78     49.26 o 
  -9  12   9      593.31      586.57     40.56 o 
  -8  12   9        2.43       -9.69     22.30 o 
  -7  12   9       50.62       72.12     21.49 o 
  -6  12   9     3225.19     3300.86     76.11 o 
  -5  12   9      119.96      113.73     21.25 o 
  -4  12   9        8.30       -7.07     14.34 o 
  -3  12   9      515.20      513.70     27.85 o 
  -2  12   9       64.12       31.89     18.57 o 
  -1  12   9        3.14        0.87     14.54 o 
   0  12   9     2886.28     2746.66     57.34 o 
   1  12   9      304.56      291.01     24.36 o 
   2  12   9     1088.38     1029.51     37.49 o 
   3  12   9       23.92       28.24     16.25 o 
   4  12   9      256.20      336.58     35.75 o 
   5  12   9        3.54        6.33     16.47 o 
   6  12   9      637.06      640.22     31.67 o 
   7  12   9      142.60      148.98     23.20 o 
 -11  13   9       24.45      -10.95     26.99 o 
 -10  13   9     1564.25     1606.68     73.03 o 
  -9  13   9       61.50       45.28     25.27 o 
  -8  13   9     1371.20     1374.87     52.09 o 
  -7  13   9        6.21      -14.87     19.49 o 
  -6  13   9      713.02      749.66     40.32 o 
  -5  13   9      619.44      602.17     37.56 o 
  -4  13   9      390.89      438.28     30.21 o 
  -3  13   9     1997.92     2099.64     55.34 o 
  -2  13   9      585.73      693.97     35.07 o 
  -1  13   9      712.19      741.09     36.53 o 
   0  13   9      450.29      485.04     31.72 o 
   1  13   9      690.56      754.71     42.13 o 
   2  13   9      205.15      225.42     24.18 o 
   3  13   9     2803.50     2776.69     61.31 o 
   4  13   9      666.88      672.43     34.60 o 
   5  13   9      782.12      705.42     42.59 o 
  -9  14   9      344.67      427.36     78.39 o 
  -8  14   9      723.73      801.28     43.50 o 
  -7  14   9     1699.61     1662.50    101.61 o 
  -6  14   9      259.28      179.32     28.72 o 
  -5  14   9       35.19       33.67     22.57 o 
  -4  14   9        1.99        6.39     20.48 o 
  -3  14   9      155.36      163.11     24.86 o 
  -2  14   9      593.53      619.22     35.47 o 
  -1  14   9       97.66       75.36     24.66 o 
   0  14   9     1640.39     1705.94     57.92 o 
   1  14   9      592.32      596.16     35.37 o 
   2  14   9       16.11       23.33     19.87 o 
   3  14   9      202.51      196.61     27.35 o 
  -4  15   9      181.47      203.63     46.52 o 
  -3  15   9     1875.23     2003.31     69.65 o 
  -2  15   9       87.41       47.39     30.94 o 
 -19   0  10     1286.60     1127.57    116.07 o 
 -18   0  10      583.07      649.71     92.71 o 
 -17   0  10      750.00      721.31     90.45 o 
 -16   0  10      404.72      419.07     70.10 o 
 -15   0  10       60.30       12.81     36.93 o 
 -14   0  10        9.18        2.31     26.79 o 
 -13   0  10      196.70      146.16     36.16 o 
 -12   0  10     4301.57     4118.20    133.62 o 
 -11   0  10     6421.01     6260.21    380.63 o 
 -10   0  10     3032.16     2664.70    175.62 o 
  -9   0  10    13077.58    12313.39    415.30 o 
  -8   0  10     3339.50     3518.19     93.62 o 
  -7   0  10     1166.84     1170.46     39.47 o 
  -6   0  10        7.61       17.15      6.73 o 
  -5   0  10      166.04      132.88     10.88 o 
  -4   0  10     2211.68     2168.51     37.66 o 
  -3   0  10    10669.97    10142.41    111.27 o 
  -2   0  10       35.79       23.93     10.18 o 
  -1   0  10       34.76       42.42     10.68 o 
   0   0  10     1895.27     1810.09     39.68 o 
   1   0  10     1706.35     1714.01     39.10 o 
   2   0  10     1329.88     1275.67     38.00 o 
   3   0  10    24285.56    23543.09    330.19 o 
   4   0  10     6941.21     6536.98    118.12 o 
   5   0  10       21.41       23.95     15.12 o 
   6   0  10     3174.73     3130.12     67.60 o 
   7   0  10     2007.74     1972.25     53.11 o 
   8   0  10       58.79       56.65     18.32 o 
   9   0  10     2257.38     2336.71    101.73 o 
  10   0  10      782.06      909.22     67.06 o 
  11   0  10       88.01       83.96     25.17 o 
  12   0  10      387.34      438.06     38.78 o 
 -19   1  10       61.31       48.15     37.20 o 
 -18   1  10       49.31       45.80     34.06 o 
 -17   1  10      189.40      258.75     45.29 o 
 -16   1  10      509.28      561.75    123.23 o 
 -15   1  10      925.59     1023.55     68.41 o 
 -14   1  10      451.82      408.79     34.72 o 
 -13   1  10      400.05      476.54     35.45 o 
 -12   1  10      183.17      169.24     24.79 o 
 -11   1  10      192.94      171.11     23.81 o 
 -10   1  10      109.85      129.63     21.15 o 
  -9   1  10     3179.00     3196.38     75.47 o 
  -8   1  10        0.03      -10.84     10.84 o 
  -7   1  10       17.82       16.23      8.88 o 
  -6   1  10     1478.32     1486.40     23.12 o 
  -5   1  10     3280.96     3240.24     35.15 o 
  -4   1  10       59.99       69.23      7.44 o 
  -3   1  10       18.41        9.18      6.11 o 
  -2   1  10      151.58      183.20      9.34 o 
  -1   1  10      187.15      198.16     10.04 o 
   0   1  10     1288.01     1290.79     23.38 o 
   1   1  10      295.65      348.91     15.77 o 
   2   1  10       33.85        8.98      8.83 o 
   3   1  10      364.31      332.23     16.52 o 
   4   1  10      315.82      281.09     16.06 o 
   5   1  10      654.58      662.15     24.17 o 
   6   1  10      216.47      206.79     15.66 o 
   7   1  10       16.20       -3.50     11.17 o 
   8   1  10       11.24       11.66     12.34 o 
   9   1  10        0.68        3.51     12.57 o 
  10   1  10       99.62       80.32     15.04 o 
  11   1  10      180.98      213.06     19.29 o 
  12   1  10      598.40      600.10     27.05 o 
 -19   2  10     1750.91     1831.84    136.05 o 
 -18   2  10      871.71      824.59     70.35 o 
 -17   2  10       43.64       47.38     32.70 o 
 -16   2  10      641.04      638.91     59.42 o 
 -15   2  10     1335.17     1343.77     74.59 o 
 -14   2  10     2385.62     2352.66     81.38 o 
 -13   2  10     3526.28     3247.52     94.95 o 
 -12   2  10      860.14      879.32     67.67 o 
 -11   2  10     4071.84     3950.54     90.28 o 
 -10   2  10       47.34       46.08     19.51 o 
  -9   2  10     2684.27     2718.43     77.63 o 
  -8   2  10      595.63      618.53     23.65 o 
  -7   2  10     1922.15     2049.04     37.75 o 
  -6   2  10      331.83      364.37     13.07 o 
  -5   2  10       43.24       37.56      6.98 o 
  -4   2  10       42.80       51.13      7.35 o 
  -3   2  10     1066.39     1029.43     18.72 o 
  -2   2  10      356.00      396.90     12.01 o 
  -1   2  10     5373.10     5297.26     47.81 o 
   0   2  10     1185.09     1235.43     21.36 o 
   1   2  10     3049.48     2861.06     38.40 o 
   2   2  10      607.65      584.49     20.81 o 
   3   2  10     4282.52     4018.52     63.02 o 
   4   2  10      410.58      416.79     18.44 o 
   5   2  10     2219.98     2194.22     38.40 o 
   6   2  10     1035.08      992.95     27.38 o 
   7   2  10     3330.13     3198.81     62.56 o 
   8   2  10      232.67      248.53     20.07 o 
   9   2  10       11.29       19.13     12.64 o 
  10   2  10        2.98       16.78     13.33 o 
  11   2  10       91.43      113.81     17.62 o 
  12   2  10      240.46      277.08     22.81 o 
 -18   3  10       18.78      -16.30     33.54 o 
 -17   3  10       83.91       63.10     38.44 o 
 -16   3  10      540.22      531.37     71.98 o 
 -15   3  10        0.18       -1.40     27.89 o 
 -14   3  10       58.78       41.46     24.34 o 
 -13   3  10     2045.03     2129.06    122.10 o 
 -12   3  10        3.43        4.70     18.26 o 
 -11   3  10      963.77      878.26     47.15 o 
 -10   3  10      126.44      141.29     32.24 o 
  -9   3  10      941.27      925.69     36.04 o 
  -8   3  10       28.58       14.99     12.27 o 
  -7   3  10     1365.65     1340.29     27.37 o 
  -6   3  10     2876.05     2865.04     47.49 o 
  -5   3  10        3.48       -2.52      6.68 o 
  -4   3  10     1602.33     1592.82     25.09 o 
  -3   3  10       29.42       28.45      6.57 o 
  -2   3  10      158.88      187.54     10.26 o 
  -1   3  10     1180.03     1137.31     22.04 o 
   0   3  10     1590.70     1637.36     29.93 o 
   1   3  10      719.67      657.56     19.65 o 
   2   3  10      304.39      316.97     18.34 o 
   3   3  10      383.00      404.86     18.45 o 
   4   3  10      282.15      272.95     16.31 o 
   5   3  10       12.84       -2.38     10.29 o 
   6   3  10       31.31       20.42     11.46 o 
   7   3  10     1215.60     1206.16     30.86 o 
   8   3  10     1183.57     1242.12     39.92 o 
   9   3  10      201.38      213.21     19.00 o 
  10   3  10     1773.67     1820.04     44.44 o 
  11   3  10       12.05       -9.87     14.26 o 
  12   3  10      419.24      446.84     28.19 o 
 -18   4  10      621.99      578.59     62.78 o 
 -17   4  10      450.47      518.33     75.75 o 
 -16   4  10      376.82      350.40     48.50 o 
 -15   4  10     2327.40     2365.75    100.71 o 
 -14   4  10      145.88      101.87     32.70 o 
 -13   4  10     2749.11     2811.21     77.87 o 
 -12   4  10      275.21      294.89     31.88 o 
 -11   4  10      151.78      159.30     27.31 o 
 -10   4  10     1225.33     1246.62     46.86 o 
  -9   4  10      863.93      874.64     37.95 o 
  -8   4  10        4.71        2.91     11.57 o 
  -7   4  10     7734.60     7698.54     85.80 o 
  -6   4  10     3888.65     3890.11     51.40 o 
  -5   4  10      528.65      522.32     15.48 o 
  -4   4  10      174.50      192.21     13.19 o 
  -3   4  10      298.29      278.12     11.84 o 
  -2   4  10      113.48      104.64      8.98 o 
  -1   4  10     7521.39     7364.51     72.23 o 
   0   4  10     3854.37     3705.27     45.06 o 
   1   4  10      396.62      451.23     18.52 o 
   2   4  10      503.71      482.47     19.27 o 
   3   4  10       15.81        5.49      9.20 o 
   4   4  10     1727.12     1623.34     31.50 o 
   5   4  10     5317.56     5061.80     62.41 o 
   6   4  10     1264.21     1242.09     31.93 o 
   7   4  10     3021.36     2936.31     51.11 o 
   8   4  10      587.34      620.29     30.47 o 
   9   4  10     1358.06     1385.50     47.11 o 
  10   4  10      361.29      414.74     32.43 o 
  11   4  10     1861.23     2005.95     48.37 o 
  12   4  10      114.92       56.68     19.61 o 
 -18   5  10      553.32      545.67     60.98 o 
 -17   5  10      960.19      983.12     73.86 o 
 -16   5  10      130.93      144.21     38.90 o 
 -15   5  10      224.04      283.38     44.48 o 
 -14   5  10      296.43      334.88     43.95 o 
 -13   5  10        5.63       15.31     18.24 o 
 -12   5  10      128.86      127.13     24.37 o 
 -11   5  10     1495.15     1370.89     64.40 o 
 -10   5  10      118.20      114.33     16.66 o 
  -9   5  10      115.04       78.14     17.59 o 
  -8   5  10     2063.41     1974.07     50.55 o 
  -7   5  10        2.24      -10.03     10.03 o 
  -6   5  10      943.71      913.87     36.14 o 
  -5   5  10      820.41      779.05     20.77 o 
  -4   5  10      173.17      168.31     11.97 o 
  -3   5  10     2390.43     2434.25     32.30 o 
  -2   5  10     2506.48     2417.03     33.95 o 
  -1   5  10      717.81      668.29     18.92 o 
   0   5  10      356.82      412.76     16.04 o 
   1   5  10      266.91      317.30     15.87 o 
   2   5  10      152.22      159.59     13.91 o 
   3   5  10       73.76       86.48     13.32 o 
   4   5  10      748.45      702.59     23.79 o 
   5   5  10     1517.82     1597.41     36.00 o 
   6   5  10       72.65       98.43     14.32 o 
   7   5  10     1129.21     1173.93     31.86 o 
   8   5  10      134.90      157.63     17.18 o 
   9   5  10       89.34      121.55     16.72 o 
  10   5  10      979.76      963.50     32.71 o 
  11   5  10       89.13       92.60     17.51 o 
 -17   6  10     4845.33     5114.17    234.41 o 
 -16   6  10     3614.25     3525.12    129.43 o 
 -15   6  10     1148.44     1147.65     72.14 o 
 -14   6  10       29.00       95.72     49.75 o 
 -13   6  10     2074.32     2035.80    132.65 o 
 -12   6  10       98.99       84.09     28.68 o 
 -11   6  10     3998.25     3886.48     92.43 o 
 -10   6  10     3056.76     3174.36     69.96 o 
  -9   6  10     1792.30     1828.95     50.95 o 
  -8   6  10       16.42       16.17     20.09 o 
  -7   6  10     2463.66     2387.35     51.38 o 
  -6   6  10        8.67       10.03     11.41 o 
  -5   6  10     3874.52     3891.02     54.50 o 
  -4   6  10        6.19        5.19      8.19 o 
  -3   6  10      940.60      995.99     21.98 o 
  -2   6  10      156.56      164.98     11.34 o 
  -1   6  10      713.66      660.67     20.14 o 
   0   6  10     1535.51     1501.13     29.08 o 
   1   6  10     4065.17     4030.35     54.69 o 
   2   6  10        6.80        8.43     10.47 o 
   3   6  10     4644.33     4499.94     63.71 o 
   4   6  10      255.87      265.53     18.70 o 
   5   6  10     1178.89     1082.23     32.67 o 
   6   6  10       11.83       15.42     12.22 o 
   7   6  10       78.99       80.88     14.35 o 
   8   6  10       32.54       55.81     14.41 o 
   9   6  10     6265.67     6464.83     88.32 o 
  10   6  10        0.71       14.46     14.68 o 
  11   6  10       95.93       96.58     19.63 o 
 -17   7  10        0.30        7.54     49.75 o 
 -16   7  10       94.79      149.24     58.79 o 
 -15   7  10      906.62      949.69    101.75 o 
 -14   7  10      510.88      610.51     84.42 o 
 -13   7  10       17.48      -12.06     38.44 o 
 -12   7  10      130.03      108.48     53.14 o 
 -11   7  10      184.87      186.68     27.27 o 
 -10   7  10        8.36       -9.14     15.50 o 
  -9   7  10      144.00      168.13     22.38 o 
  -8   7  10      220.18      226.04     20.83 o 
  -7   7  10     1405.94     1370.48     39.47 o 
  -6   7  10      350.92      348.21     23.39 o 
  -5   7  10        2.17       -9.47     10.20 o 
  -4   7  10      745.35      701.60     22.24 o 
  -3   7  10     1317.72     1356.43     26.72 o 
  -2   7  10        0.94       -8.23      8.23 o 
  -1   7  10        0.17       -8.80      8.85 o 
   0   7  10      824.77      801.28     25.82 o 
   1   7  10     1226.73     1166.84     30.30 o 
   2   7  10      141.62      151.07     15.60 o 
   3   7  10     1740.21     1704.06     37.38 o 
   4   7  10       37.73       39.83     13.17 o 
   5   7  10      195.96      203.75     18.51 o 
   6   7  10      419.57      384.23     21.27 o 
   7   7  10      556.88      631.86     27.10 o 
   8   7  10       34.68       53.66     15.13 o 
   9   7  10       28.36       28.60     15.02 o 
  10   7  10      265.47      307.59     23.00 o 
 -16   8  10     1514.01     1611.45    131.15 o 
 -15   8  10     1327.33     1475.03    119.84 o 
 -14   8  10      616.94      514.04     78.39 o 
 -13   8  10     1946.08     1765.21    125.12 o 
 -12   8  10      754.58      765.02     59.69 o 
 -11   8  10     1166.51     1147.89     66.80 o 
 -10   8  10     1457.93     1372.94     47.43 o 
  -9   8  10     1373.28     1351.65     47.84 o 
  -8   8  10     1566.00     1602.77     44.46 o 
  -7   8  10     2321.51     2346.61     54.03 o 
  -6   8  10      509.28      529.61     27.84 o 
  -5   8  10      850.47      865.34     30.81 o 
  -4   8  10      543.87      527.17     22.30 o 
  -3   8  10       37.82       34.94     10.68 o 
  -2   8  10      954.51      886.71     30.07 o 
  -1   8  10     1085.76     1073.05     27.55 o 
   0   8  10      279.97      290.44     16.60 o 
   1   8  10    10836.01    10513.00    110.58 o 
   2   8  10      259.68      276.00     21.70 o 
   3   8  10     2553.47     2409.97     45.74 o 
   4   8  10      554.36      540.40     24.69 o 
   5   8  10     2658.85     2617.32     49.61 o 
   6   8  10      413.59      417.25     23.70 o 
   7   8  10      871.80      852.63     33.26 o 
   8   8  10       60.62       60.21     15.74 o 
   9   8  10     1689.40     1746.77     43.79 o 
 -15   9  10        0.81       -6.78     45.22 o 
 -14   9  10       12.83        6.03     43.72 o 
 -13   9  10      608.45      604.32     58.89 o 
 -12   9  10       37.41       63.73     34.91 o 
 -11   9  10       19.40       -6.46     23.04 o 
 -10   9  10     3600.41     3827.20    104.12 o 
  -9   9  10     1401.83     1458.51     54.22 o 
  -8   9  10      722.22      771.52     43.09 o 
  -7   9  10     2794.62     2763.95     90.00 o 
  -6   9  10     3513.71     3647.20     71.08 o 
  -5   9  10       89.65       78.71     16.58 o 
  -4   9  10     3810.54     3741.27     57.80 o 
  -3   9  10       43.00       51.84     14.53 o 
  -2   9  10      637.21      659.66     32.39 o 
  -1   9  10     1402.27     1349.68     31.54 o 
   0   9  10     1162.79     1137.73     34.85 o 
   1   9  10     1932.48     1924.98     39.09 o 
   2   9  10     1956.96     1987.16     45.73 o 
   3   9  10     1748.77     1758.76     39.54 o 
   4   9  10       85.84      102.94     16.44 o 
   5   9  10       38.15       44.19     15.08 o 
   6   9  10        0.93       -6.29     14.01 o 
   7   9  10     1564.65     1453.89     57.06 o 
   8   9  10      365.97      383.16     23.95 o 
   9   9  10      298.98      367.44     26.93 o 
 -14  10  10      173.22      180.14     63.31 o 
 -13  10  10     1002.25      939.58     70.54 o 
 -12  10  10      718.92      737.54     50.49 o 
 -11  10  10     1244.61     1340.64     77.69 o 
 -10  10  10        0.66       17.32     22.87 o 
  -9  10  10     3915.71     4000.92    108.34 o 
  -8  10  10      431.75      519.76     58.75 o 
  -7  10  10     1011.34     1005.01     41.76 o 
  -6  10  10     2396.41     2423.84     53.61 o 
  -5  10  10      587.71      591.83     29.07 o 
  -4  10  10        2.37       14.97     13.78 o 
  -3  10  10     1559.99     1539.06     39.02 o 
  -2  10  10        0.52       18.68     12.94 o 
  -1  10  10     2194.12     2174.55     43.17 o 
   0  10  10      121.85      101.55     15.97 o 
   1  10  10     2877.64     2815.43     53.73 o 
   2  10  10      112.15       92.90     19.00 o 
   3  10  10      984.30      997.86     32.19 o 
   4  10  10      424.21      457.02     26.55 o 
   5  10  10     1092.31     1040.02     41.86 o 
   6  10  10       37.33       45.81     15.93 o 
   7  10  10     1155.30     1173.70     46.24 o 
   8  10  10      266.08      311.05     24.34 o 
 -13  11  10      187.59      180.93     44.76 o 
 -12  11  10       58.47       13.11     32.58 o 
 -11  11  10       83.00       35.50     27.06 o 
 -10  11  10      272.94      235.96     36.04 o 
  -9  11  10       64.50      121.49     31.64 o 
  -8  11  10      128.41      118.05     26.01 o 
  -7  11  10      808.42      817.00     43.76 o 
  -6  11  10      101.87       87.26     20.07 o 
  -5  11  10      233.13      248.65     24.34 o 
  -4  11  10       58.92       59.90     16.86 o 
  -3  11  10      720.83      679.85     55.34 o 
  -2  11  10     1097.99     1036.61     34.71 o 
  -1  11  10      472.73      516.33     25.03 o 
   0  11  10      134.29      130.32     17.66 o 
   1  11  10       26.98       10.86     15.53 o 
   2  11  10      278.26      319.22     25.85 o 
   3  11  10      443.39      458.30     26.82 o 
   4  11  10       45.85       30.12     15.22 o 
   5  11  10        4.02      -10.42     14.46 o 
   6  11  10     1074.87     1137.64     37.26 o 
   7  11  10        4.34        6.06     17.19 o 
 -12  12  10     1421.43     1427.23     73.30 o 
 -11  12  10      468.83      580.90     50.09 o 
 -10  12  10      783.14      718.51     68.62 o 
  -9  12  10     2005.38     2082.41     80.30 o 
  -8  12  10        3.12       -3.19     21.15 o 
  -7  12  10      112.39      144.73     25.56 o 
  -6  12  10      596.54      606.25     48.11 o 
  -5  12  10      220.86      206.18     26.96 o 
  -4  12  10       18.45       -7.90     18.69 o 
  -3  12  10     2515.56     2524.33     60.42 o 
  -2  12  10        3.33       19.75     21.57 o 
  -1  12  10      506.32      484.74     31.25 o 
   0  12  10      162.33      143.51     20.65 o 
   1  12  10       47.36       64.30     18.95 o 
   2  12  10      864.06      898.77     36.87 o 
   3  12  10     2030.50     2048.44     52.72 o 
   4  12  10      686.09      697.73     45.88 o 
   5  12  10      791.36      768.81     34.41 o 
 -10  13  10       17.84       17.78     33.03 o 
  -9  13  10      316.20      318.48     42.63 o 
  -8  13  10      642.28      566.31     38.21 o 
  -7  13  10      308.62      345.17     33.32 o 
  -6  13  10     1697.74     1648.23     56.41 o 
  -5  13  10       35.57       35.61     22.53 o 
  -4  13  10      525.75      595.79     38.53 o 
  -3  13  10      112.67       92.23     22.36 o 
  -2  13  10       16.57        8.64     18.82 o 
  -1  13  10      389.50      401.27     30.65 o 
   0  13  10     2007.88     1924.36     54.85 o 
   1  13  10      316.00      331.19     27.28 o 
   2  13  10       75.27       95.16     21.29 o 
   3  13  10     1891.25     1840.19     51.18 o 
  -7  14  10       79.91       68.87     32.78 o 
  -6  14  10      282.02      275.35     42.61 o 
  -5  14  10     1215.81      921.80    102.51 o 
  -4  14  10       98.78      120.71     26.80 o 
  -3  14  10      728.96      748.36     39.19 o 
  -2  14  10      402.77      358.74     33.71 o 
  -1  14  10       29.43       57.95     31.12 o 
   0  14  10      633.05      609.15     51.85 o 
 -18   1  11      308.74      238.15     49.02 o 
 -17   1  11      633.80      608.85    119.84 o 
 -16   1  11      104.42       82.40     50.88 o 
 -15   1  11      340.28      391.63     59.54 o 
 -14   1  11      590.27      554.82     88.19 o 
 -13   1  11      804.72      830.53     44.43 o 
 -12   1  11     2346.09     2323.19     68.69 o 
 -11   1  11     9943.58    10001.08    176.62 o 
 -10   1  11      248.29      275.71     30.09 o 
  -9   1  11    14329.70    14022.43    225.72 o 
  -8   1  11     1350.60     1339.57     46.77 o 
  -7   1  11      469.03      510.71     21.27 o 
  -6   1  11     1856.03     1783.55     27.78 o 
  -5   1  11      688.95      765.72     16.25 o 
  -4   1  11     2081.60     2137.90     28.24 o 
  -3   1  11     1331.85     1360.65     22.34 o 
  -2   1  11      199.29      162.81     10.49 o 
  -1   1  11      778.63      818.87     24.16 o 
   0   1  11     1318.59     1276.54     23.46 o 
   1   1  11     8460.05     7982.32     81.59 o 
   2   1  11       71.54       89.57     11.92 o 
   3   1  11     2426.45     2377.27     39.66 o 
   4   1  11        1.57        6.83     10.90 o 
   5   1  11      344.63      367.42     20.24 o 
   6   1  11      494.63      472.64     22.67 o 
   7   1  11     8028.91     7894.22     97.30 o 
   8   1  11      116.61      107.55     15.30 o 
   9   1  11      106.47      129.80     17.06 o 
  10   1  11      495.19      513.10     25.11 o 
  11   1  11       33.10       33.81     16.28 o 
 -18   2  11      584.19      526.08     61.35 o 
 -17   2  11      116.99      177.77     41.56 o 
 -16   2  11      112.70      178.98     41.18 o 
 -15   2  11     1509.90     1437.75    157.53 o 
 -14   2  11      479.69      501.87     51.09 o 
 -13   2  11     3374.45     3245.32     97.08 o 
 -12   2  11      194.63      199.82     38.57 o 
 -11   2  11       19.49       49.26     20.58 o 
 -10   2  11     1078.52     1118.78     50.56 o 
  -9   2  11     6379.53     5718.33    129.19 o 
  -8   2  11      995.62      950.33     55.95 o 
  -7   2  11        0.20      -10.57     10.57 o 
  -6   2  11     1550.16     1567.62     26.90 o 
  -5   2  11      415.90      450.42     15.36 o 
  -4   2  11      304.24      330.50     12.56 o 
  -3   2  11      435.92      401.37     13.05 o 
  -2   2  11      172.05      170.35     10.47 o 
  -1   2  11        8.28       10.80      7.56 o 
   0   2  11      206.23      197.08     12.66 o 
   1   2  11      551.72      547.41     18.95 o 
   2   2  11       11.01        4.06      9.59 o 
   3   2  11     1028.83     1037.34     33.05 o 
   4   2  11       14.86       11.17     10.62 o 
   5   2  11     1432.24     1447.52     32.67 o 
   6   2  11       28.69       21.52     12.07 o 
   7   2  11      920.02      915.94     34.68 o 
   8   2  11      567.71      595.57     26.59 o 
   9   2  11      630.40      617.65     26.41 o 
  10   2  11       43.76       30.54     15.26 o 
  11   2  11        0.68       16.86     17.05 o 
 -18   3  11       38.70       27.89     35.18 o 
 -17   3  11      228.71      274.25     48.46 o 
 -16   3  11      238.53      192.13     41.77 o 
 -15   3  11     2309.14     2303.34    113.06 o 
 -14   3  11      127.10      138.30     35.70 o 
 -13   3  11     4238.05     4087.42    150.65 o 
 -12   3  11        8.40       10.55     19.48 o 
 -11   3  11      551.75      430.31     42.62 o 
 -10   3  11      917.18      927.03     84.40 o 
  -9   3  11     1966.73     1978.77     66.68 o 
  -8   3  11      709.47      717.53     27.00 o 
  -7   3  11    10309.13    10337.04    126.26 o 
  -6   3  11       37.93       32.47      9.50 o 
  -5   3  11      931.38      926.74     26.25 o 
  -4   3  11      849.07      851.77     19.23 o 
  -3   3  11     2369.31     2334.14     30.28 o 
  -2   3  11      150.01      167.04     11.70 o 
  -1   3  11     4961.05     5069.23     58.44 o 
   0   3  11      134.80      169.25     13.00 o 
   1   3  11      234.70      248.50     14.23 o 
   2   3  11      238.61      245.19     15.11 o 
   3   3  11      297.18      303.73     16.89 o 
   4   3  11       53.50       45.41     11.81 o 
   5   3  11     8171.23     7889.89     90.63 o 
   6   3  11      897.43      841.56     27.33 o 
   7   3  11     2927.55     2894.07     49.63 o 
   8   3  11     1866.27     1778.01     39.08 o 
   9   3  11      259.78      257.91     21.58 o 
  10   3  11        8.30       -3.16     14.46 o 
  11   3  11      935.02      900.13     56.60 o 
 -17   4  11       67.62       58.69     35.07 o 
 -16   4  11      206.71      257.76     45.15 o 
 -15   4  11      674.07      791.24     63.85 o 
 -14   4  11        0.98      -15.89     26.05 o 
 -13   4  11      296.11      316.93     64.44 o 
 -12   4  11       81.05       97.91     23.09 o 
 -11   4  11       67.96       65.78     20.37 o 
 -10   4  11      962.09      905.01     42.58 o 
  -9   4  11      334.33      365.65     22.74 o 
  -8   4  11       19.39       -0.32     13.39 o 
  -7   4  11      235.20      232.18     16.33 o 
  -6   4  11      433.48      445.97     19.89 o 
  -5   4  11      739.11      749.15     20.97 o 
  -4   4  11      743.17      722.51     18.68 o 
  -3   4  11     5992.34     5978.01     65.57 o 
  -2   4  11       46.86       50.44      9.39 o 
  -1   4  11     1633.77     1568.27     29.29 o 
   0   4  11      900.07      854.07     22.92 o 
   1   4  11     1141.77     1126.21     26.22 o 
   2   4  11      232.48      275.40     16.22 o 
   3   4  11     2786.48     2814.37     43.42 o 
   4   4  11      214.15      197.43     15.54 o 
   5   4  11      699.60      675.57     26.59 o 
   6   4  11     1708.64     1677.17     36.98 o 
   7   4  11      492.04      514.40     25.45 o 
   8   4  11      185.28      217.45     20.19 o 
   9   4  11      173.61      171.84     19.34 o 
  10   4  11     1419.16     1355.86     46.07 o 
 -17   5  11     1976.72     1760.81     93.98 o 
 -16   5  11       81.91       87.54     36.48 o 
 -15   5  11      355.52      265.87     99.87 o 
 -14   5  11      454.61      569.67     88.56 o 
 -13   5  11     1479.71     1704.16    120.60 o 
 -12   5  11      293.27      260.03     59.54 o 
 -11   5  11     1442.06     1438.85     74.61 o 
 -10   5  11       43.38       63.38     21.01 o 
  -9   5  11      154.00      153.66     21.02 o 
  -8   5  11        4.53       21.39     20.76 o 
  -7   5  11     3635.07     3762.08     57.56 o 
  -6   5  11     1750.38     1786.28     42.87 o 
  -5   5  11     7624.62     7684.65     88.43 o 
  -4   5  11     2889.71     2798.32     37.45 o 
  -3   5  11     5294.02     5246.66     54.66 o 
  -2   5  11      199.97      214.99     13.26 o 
  -1   5  11       41.74       36.26      9.71 o 
   0   5  11     1857.47     1842.72     33.15 o 
   1   5  11       11.31       -9.25      9.25 o 
   2   5  11      147.59      178.20     15.51 o 
   3   5  11     4801.21     4643.75     62.63 o 
   4   5  11     1144.42     1084.01     29.73 o 
   5   5  11     1194.22     1115.08     30.84 o 
   6   5  11        2.34        3.21     12.09 o 
   7   5  11      152.74      140.90     16.69 o 
   8   5  11      115.66      118.61     17.21 o 
   9   5  11     6929.60     6904.19     98.93 o 
  10   5  11       57.16       65.41     17.30 o 
 -17   6  11        3.44      -17.34     44.47 o 
 -16   6  11       92.92      107.03     55.02 o 
 -15   6  11      345.49      383.64     75.37 o 
 -14   6  11     2645.45     2777.46    161.30 o 
 -13   6  11       45.05       -8.29     37.69 o 
 -12   6  11       98.06      125.12     50.50 o 
 -11   6  11     1014.12     1057.79     88.55 o 
 -10   6  11      350.19      284.79     30.63 o 
  -9   6  11       82.54       67.56     23.54 o 
  -8   6  11     1409.82     1489.28     51.92 o 
  -7   6  11       16.45       21.40     14.38 o 
  -6   6  11       94.04       56.78     12.91 o 
  -5   6  11       57.56       51.40     13.12 o 
  -4   6  11      174.11      197.32     15.05 o 
  -3   6  11      225.58      242.39     14.94 o 
  -2   6  11      242.16      230.27     15.61 o 
  -1   6  11      987.13      920.58     28.02 o 
   0   6  11     1269.17     1252.44     33.02 o 
   1   6  11      293.91      269.11     17.27 o 
   2   6  11        0.57        1.97     11.71 o 
   3   6  11       51.82       22.96     12.68 o 
   4   6  11      276.29      307.75     20.01 o 
   5   6  11       74.81       71.45     14.40 o 
   6   6  11      769.81      735.02     27.32 o 
   7   6  11      266.91      269.85     20.69 o 
   8   6  11       39.67       47.05     15.19 o 
   9   6  11       70.65       93.63     17.52 o 
 -16   7  11     3192.20     3259.09    187.68 o 
 -15   7  11      379.10      376.86     77.63 o 
 -14   7  11        3.09        9.80     46.73 o 
 -12   7  11       86.59      107.03     49.75 o 
 -11   7  11     1746.33     1710.79     99.49 o 
 -10   7  11     2367.24     2347.43     62.27 o 
  -9   7  11      180.46      193.56     23.89 o 
  -8   7  11      619.55      629.99     34.37 o 
  -7   7  11     2998.82     3024.92     62.07 o 
  -6   7  11        7.89       -8.67     12.46 o 
  -5   7  11     1471.08     1489.15     35.93 o 
  -4   7  11      672.30      652.15     24.08 o 
  -3   7  11       29.12       33.29     11.15 o 
  -2   7  11      509.38      528.41     20.99 o 
  -1   7  11      401.62      387.22     19.30 o 
   0   7  11        1.67        2.43     10.59 o 
   1   7  11     1730.35     1761.67     36.13 o 
   2   7  11      177.71      196.34     17.77 o 
   3   7  11     2789.83     2800.86     50.33 o 
   4   7  11      127.44      109.38     16.13 o 
   5   7  11     2567.85     2593.50     47.27 o 
   6   7  11     1316.12     1200.46     35.30 o 
   7   7  11      721.48      742.91     29.19 o 
   8   7  11       25.35       13.10     14.82 o 
   9   7  11      760.30      789.24     34.99 o 
 -15   8  11        6.25       30.15     51.25 o 
 -14   8  11      472.68      513.28     82.16 o 
 -13   8  11        8.57       -1.51     42.21 o 
 -12   8  11       53.93       98.42     61.43 o 
 -11   8  11      109.19       95.35     34.91 o 
 -10   8  11     4084.87     4172.27    108.58 o 
  -9   8  11       91.39       84.99     22.96 o 
  -8   8  11       75.64       58.75     20.50 o 
  -7   8  11       99.23       71.77     17.86 o 
  -6   8  11       67.88       64.02     17.26 o 
  -5   8  11      122.86      154.26     17.46 o 
  -4   8  11      439.11      469.08     20.96 o 
  -3   8  11     1836.23     1839.76     38.82 o 
  -2   8  11        2.18       -0.38     11.13 o 
  -1   8  11      199.85      197.90     16.60 o 
   0   8  11      718.08      690.23     25.94 o 
   1   8  11      454.19      469.26     24.57 o 
   2   8  11      782.05      689.71     26.89 o 
   3   8  11     1219.71     1246.28     34.90 o 
   4   8  11      461.26      447.18     24.20 o 
   5   8  11      289.59      289.22     21.98 o 
   6   8  11      759.10      732.87     28.95 o 
   7   8  11      133.25      181.72     20.18 o 
   8   8  11      148.34      162.07     19.63 o 
 -14   9  11      555.05      596.95     88.94 o 
 -13   9  11      622.68      705.48     94.21 o 
 -12   9  11       17.47       -7.67     30.36 o 
 -11   9  11     2157.27     2204.35     79.48 o 
 -10   9  11      206.64      206.85     33.70 o 
  -9   9  11     1703.24     1786.45     73.94 o 
  -8   9  11       55.38       64.53     19.99 o 
  -7   9  11      832.29      869.99     47.50 o 
  -6   9  11        0.14        9.64     15.86 o 
  -5   9  11       63.43       88.23     17.77 o 
  -4   9  11       53.12       41.60     14.85 o 
  -3   9  11       24.31       34.91     14.50 o 
  -2   9  11      351.62      360.30     20.34 o 
  -1   9  11     1157.96     1186.54     31.63 o 
   0   9  11        7.70       -2.31     12.46 o 
   1   9  11     1560.39     1628.59     49.85 o 
   2   9  11      286.70      331.54     23.80 o 
   3   9  11      699.52      668.08     28.11 o 
   4   9  11      116.76      103.66     17.66 o 
   5   9  11     1806.46     1859.42     43.69 o 
   6   9  11      303.49      351.23     24.60 o 
   7   9  11      148.85      179.08     20.15 o 
 -13  10  11      119.01       63.05     38.27 o 
 -12  10  11        4.10        2.14     33.23 o 
 -11  10  11      135.56      164.17     34.01 o 
 -10  10  11     4451.08     4755.92    124.37 o 
  -9  10  11      399.46      340.82     40.14 o 
  -8  10  11      167.81      179.16     30.57 o 
  -7  10  11      582.52      593.49     39.82 o 
  -6  10  11      970.44      947.57     38.14 o 
  -5  10  11       63.05       90.99     19.68 o 
  -4  10  11     2952.05     2829.19    111.07 o 
  -3  10  11      666.03      689.50     29.55 o 
  -2  10  11      363.35      342.47     23.47 o 
  -1  10  11     1167.65     1239.86     43.23 o 
   0  10  11       73.55       65.59     15.27 o 
   1  10  11     1424.71     1480.79     40.02 o 
   2  10  11     1590.87     1621.21     52.31 o 
   3  10  11      788.66      819.93     31.11 o 
   4  10  11       65.70       81.35     17.29 o 
   5  10  11       72.79       50.03     17.00 o 
   6  10  11      830.35      796.92     36.16 o 
 -12  11  11     1525.72     1602.92     92.13 o 
 -11  11  11     1343.61     1210.68     64.24 o 
 -10  11  11       34.62       24.02     27.62 o 
  -9  11  11     6283.46     6205.58    149.89 o 
  -8  11  11      462.78      525.85     39.46 o 
  -7  11  11        9.27       -5.69     18.89 o 
  -6  11  11      115.75      122.33     23.88 o 
  -5  11  11      240.15      229.15     27.51 o 
  -4  11  11      262.95      239.34     27.42 o 
  -3  11  11     1731.38     1726.50     50.06 o 
  -2  11  11      235.02      203.39     22.42 o 
  -1  11  11      575.87      574.37     30.93 o 
   0  11  11       51.40       77.09     17.86 o 
   1  11  11      741.84      781.97     42.75 o 
   2  11  11        0.93       -5.42     16.24 o 
   3  11  11      741.79      730.24     34.76 o 
   4  11  11      166.08      147.46     20.29 o 
   5  11  11      657.71      625.70     34.49 o 
 -10  12  11      239.37      234.64     46.96 o 
  -9  12  11       44.33       75.02     36.68 o 
  -8  12  11     1134.60     1214.75     63.41 o 
  -7  12  11      125.60       61.49     35.38 o 
  -6  12  11      401.63      440.18     34.73 o 
  -5  12  11        5.32        6.80     21.24 o 
  -4  12  11      321.93      437.49     34.33 o 
  -3  12  11        0.91       -3.50     18.04 o 
  -2  12  11     1415.10     1413.67     53.51 o 
  -1  12  11      168.52      159.85     22.84 o 
   0  12  11      619.29      610.36     43.47 o 
   1  12  11      116.44      124.50     21.61 o 
   2  12  11     1369.45     1443.85     47.93 o 
   3  12  11      154.07      179.69     28.85 o 
  -8  13  11      580.96      548.24     49.98 o 
  -7  13  11       73.91       84.76     28.50 o 
  -6  13  11     1333.68     1289.26     52.78 o 
  -5  13  11     1512.07     1550.42     56.46 o 
  -4  13  11      756.58      773.24     65.19 o 
  -3  13  11      632.29      706.45     37.80 o 
  -2  13  11       80.59       80.92     28.37 o 
  -1  13  11      862.47      749.36     55.70 o 
   0  13  11     1153.17     1249.23     68.30 o 
   1  13  11      154.53      214.06     66.33 o 
 -17   0  12     2004.83     2138.30    148.48 o 
 -16   0  12       12.07       64.82     48.24 o 
 -15   0  12      195.54      156.77     55.02 o 
 -14   0  12       94.38       73.11     46.73 o 
 -13   0  12       27.67       70.10     41.45 o 
 -12   0  12       25.77       32.44     29.40 o 
 -11   0  12    10580.83    10090.39    254.78 o 
 -10   0  12     2149.51     2166.82     92.18 o 
  -9   0  12     5927.03     5990.05    168.38 o 
  -8   0  12      538.11      613.56     50.26 o 
  -7   0  12      308.20      266.13     37.02 o 
  -6   0  12     7309.57     7315.89    136.64 o 
  -5   0  12    10201.64    10449.85    110.67 o 
  -4   0  12     3419.93     3270.21     50.50 o 
  -3   0  12      693.37      673.79     22.95 o 
  -2   0  12      137.11      173.34     15.95 o 
  -1   0  12     1143.50     1165.30     34.16 o 
   0   0  12     3188.23     3065.99     58.37 o 
   1   0  12     7941.81     7601.53    119.55 o 
   2   0  12      610.89      471.44     28.42 o 
   3   0  12       50.69       24.32     15.80 o 
   4   0  12      675.16      693.93     34.63 o 
   5   0  12      105.26      111.23     23.71 o 
   6   0  12       20.07       27.29     21.31 o 
   7   0  12     3122.44     3195.22     85.16 o 
   8   0  12     1099.19     1124.49     78.22 o 
   9   0  12      281.09      260.14     33.74 o 
  10   0  12     6000.58     6254.19    247.60 o 
 -17   1  12      680.86      672.51     64.49 o 
 -16   1  12      662.93      656.56     61.28 o 
 -15   1  12       24.30       14.52     29.83 o 
 -14   1  12      547.25      524.75     52.76 o 
 -13   1  12      280.88      277.19     41.53 o 
 -12   1  12     1125.01     1160.16     64.40 o 
 -11   1  12      589.88      584.38     38.23 o 
 -10   1  12      156.98      206.62     26.11 o 
  -9   1  12       58.18       98.05     21.05 o 
  -8   1  12      230.22      192.53     27.55 o 
  -7   1  12       57.22       20.20     13.63 o 
  -6   1  12     1951.86     1938.59     34.60 o 
  -5   1  12      953.07      979.72     19.96 o 
  -4   1  12        9.47       12.85      7.38 o 
  -3   1  12      261.07      295.62     12.29 o 
  -2   1  12       59.79       59.30      9.04 o 
  -1   1  12      574.85      603.90     17.16 o 
   0   1  12       38.12       43.50      9.50 o 
   1   1  12      579.82      534.25     19.55 o 
   2   1  12        4.74        3.01      9.91 o 
   3   1  12      454.48      419.25     20.04 o 
   4   1  12        1.35       16.01     11.47 o 
   5   1  12       78.83       76.05     13.91 o 
   6   1  12      415.59      402.86     21.81 o 
   7   1  12     1517.80     1591.36     37.06 o 
   8   1  12       24.23       33.58     15.10 o 
   9   1  12     1621.41     1623.31     58.19 o 
  10   1  12      336.23      435.31     46.71 o 
 -17   2  12       61.08       57.45     36.56 o 
 -16   2  12       16.28       13.62     31.15 o 
 -15   2  12     1785.74     1831.12     90.19 o 
 -14   2  12        3.78       22.03     27.47 o 
 -13   2  12      109.35       72.36     32.03 o 
 -12   2  12      362.92      372.17     37.74 o 
 -11   2  12     2740.62     2713.96     85.11 o 
 -10   2  12      236.58      285.45     34.06 o 
  -9   2  12     5848.69     5919.03    134.55 o 
  -8   2  12        0.78       14.91     19.67 o 
  -7   2  12     3550.25     3639.75     63.56 o 
  -6   2  12       35.92       26.56     10.85 o 
  -5   2  12     1317.28     1255.97     23.66 o 
  -4   2  12        0.64       -4.99      7.52 o 
  -3   2  12      439.70      485.72     16.23 o 
  -2   2  12      286.01      340.11     15.07 o 
  -1   2  12     3161.80     3193.99     42.51 o 
   0   2  12     1512.64     1499.73     29.73 o 
   1   2  12      716.98      687.98     20.96 o 
   2   2  12      771.24      746.43     24.44 o 
   3   2  12      315.20      281.27     17.98 o 
   4   2  12      148.69      142.36     15.55 o 
   5   2  12     5165.10     5083.98     68.69 o 
   6   2  12       76.03       65.81     14.57 o 
   7   2  12     2401.52     2458.10     46.46 o 
   8   2  12     1047.70     1024.97     32.59 o 
   9   2  12      227.94      239.28     20.93 o 
 -17   3  12       90.54      101.59     39.64 o 
 -16   3  12      497.10      573.92    106.65 o 
 -15   3  12      280.86      275.13     45.07 o 
 -14   3  12     2131.17     2208.57    119.46 o 
 -13   3  12       46.75       57.73     31.15 o 
 -12   3  12      437.85      485.33     49.49 o 
 -11   3  12       10.04       14.39     20.59 o 
 -10   3  12      897.00      844.56     82.35 o 
  -9   3  12     1046.07     1163.85     47.81 o 
  -8   3  12        7.11       -7.16     14.16 o 
  -7   3  12      301.17      273.22     20.62 o 
  -6   3  12      183.31      177.99     15.37 o 
  -5   3  12      900.21      895.02     31.19 o 
  -4   3  12     1055.11     1057.38     23.16 o 
  -3   3  12      581.69      587.62     18.45 o 
  -2   3  12      100.39      104.13     11.74 o 
  -1   3  12        2.27        7.36      8.72 o 
   0   3  12      484.05      462.46     18.05 o 
   1   3  12      951.70      942.59     32.40 o 
   2   3  12       29.53       45.48     11.40 o 
   3   3  12        0.74        1.68     10.32 o 
   4   3  12      636.81      582.85     23.98 o 
   5   3  12       62.68       51.07     13.84 o 
   6   3  12      589.54      616.65     25.77 o 
   7   3  12      109.98      104.01     16.12 o 
   8   3  12        5.13      -13.39     13.39 o 
   9   3  12     2060.23     2048.31     47.03 o 
 -17   4  12      102.30       98.67     37.64 o 
 -16   4  12       13.84      -14.05     29.79 o 
 -15   4  12     2753.91     2816.65    157.53 o 
 -14   4  12       96.23      138.72     38.06 o 
 -13   4  12      820.90      888.95    125.49 o 
 -12   4  12        3.81       -8.58     24.74 o 
 -11   4  12       10.02       23.98     23.41 o 
 -10   4  12      201.15      292.13     43.10 o 
  -9   4  12      949.62      939.50     53.86 o 
  -8   4  12       34.53       61.98     16.05 o 
  -7   4  12     6243.86     6213.90     96.55 o 
  -6   4  12      244.12      247.05     17.49 o 
  -5   4  12     1077.89     1062.30     32.70 o 
  -4   4  12     1475.02     1519.44     29.31 o 
  -3   4  12     6399.21     6260.42     69.68 o 
  -2   4  12       30.41       19.90      9.74 o 
  -1   4  12       11.79       14.96      9.72 o 
   0   4  12       28.73       16.74     10.23 o 
   1   4  12      182.18      159.90     13.77 o 
   2   4  12      390.43      404.84     19.30 o 
   3   4  12     2148.14     2167.44     39.23 o 
   4   4  12      337.39      399.59     20.78 o 
   5   4  12     1844.74     1762.47     36.64 o 
   6   4  12      167.61      167.88     16.95 o 
   7   4  12      509.75      551.25     26.00 o 
   8   4  12      185.03      192.66     19.72 o 
   9   4  12     1792.32     1811.12     53.00 o 
 -16   5  12      110.28       86.68     55.02 o 
 -15   5  12       66.32       47.48     46.73 o 
 -14   5  12       44.54       89.69     50.50 o 
 -13   5  12     1579.92     1630.30    120.60 o 
 -12   5  12      139.46      178.63     55.02 o 
 -11   5  12      943.77      910.49     91.95 o 
 -10   5  12      244.09      240.01     36.21 o 
  -9   5  12      106.60      127.58     24.44 o 
  -8   5  12      148.69      158.44     22.67 o 
  -7   5  12     1482.65     1495.53     42.38 o 
  -6   5  12      215.38      197.82     16.68 o 
  -5   5  12       53.51       66.31     13.77 o 
  -4   5  12     4171.50     3988.33     51.74 o 
  -3   5  12      277.81      349.44     17.05 o 
  -2   5  12        0.69        7.11     10.29 o 
  -1   5  12      887.52      913.06     24.92 o 
   0   5  12       39.15       37.13     11.25 o 
   1   5  12       12.20        9.93     10.56 o 
   2   5  12       26.43       44.28     11.73 o 
   3   5  12      734.81      721.73     26.15 o 
   4   5  12     2619.96     2535.29     46.19 o 
   5   5  12        4.05        7.79     12.63 o 
   6   5  12      131.38      134.98     18.02 o 
   7   5  12      119.00       88.27     16.59 o 
   8   5  12        1.92       -5.93     14.23 o 
   9   5  12       14.99        0.91     20.95 o 
 -16   6  12        5.77      -21.86     43.72 o 
 -15   6  12       19.40      -40.70     40.70 o 
 -14   6  12      311.69      266.06     68.59 o 
 -13   6  12     4789.10     4746.17    221.59 o 
 -12   6  12      428.27      364.05     70.10 o 
 -11   6  12     1612.22     1399.66    110.80 o 
 -10   6  12       85.45       83.97     42.89 o 
  -9   6  12       10.00       -2.68     16.27 o 
  -8   6  12       19.81       35.89     17.75 o 
  -7   6  12     3257.31     3218.73     55.13 o 
  -6   6  12     1481.52     1486.49     39.17 o 
  -5   6  12     7835.96     7726.20    107.60 o 
  -4   6  12      318.48      354.94     19.91 o 
  -3   6  12     3107.73     3074.71     47.76 o 
  -2   6  12      870.73      853.67     29.86 o 
  -1   6  12      114.01       95.01     15.28 o 
   0   6  12      229.41      225.84     16.85 o 
   1   6  12      669.50      688.63     25.76 o 
   2   6  12       31.29       37.63     14.01 o 
   3   6  12     5704.98     5543.69     77.40 o 
   4   6  12      724.55      799.11     28.28 o 
   5   6  12      773.35      774.30     29.12 o 
   6   6  12      818.85      851.14     32.05 o 
   7   6  12     1035.56     1085.45     34.50 o 
   8   6  12       35.43       25.02     19.01 o 
 -15   7  12       16.38       28.64     49.75 o 
 -14   7  12      145.79      125.12     57.28 o 
 -13   7  12      145.51      156.77     59.54 o 
 -12   7  12      106.72      134.92     55.02 o 
 -11   7  12       85.62       99.49     52.76 o 
 -10   7  12      542.34      413.12     80.27 o 
  -9   7  12      966.98      961.04     46.37 o 
  -8   7  12      787.67      862.23     41.99 o 
  -7   7  12     1907.99     1882.55     49.55 o 
  -6   7  12       13.10        8.50     14.59 o 
  -5   7  12       46.75       37.99     13.45 o 
  -4   7  12      131.35      129.51     15.78 o 
  -3   7  12      786.54      746.83     26.62 o 
  -2   7  12        3.79        6.04     11.32 o 
  -1   7  12       61.94       70.39     14.11 o 
   0   7  12      324.74      326.28     20.74 o 
   1   7  12      255.41      296.03     19.57 o 
   2   7  12      181.75      173.45     18.38 o 
   3   7  12        0.03       -6.49     12.96 o 
   4   7  12      184.69      191.93     18.44 o 
   5   7  12        2.97      -10.44     13.04 o 
   6   7  12      925.07      877.46     31.08 o 
   7   7  12      160.08      143.65     19.03 o 
 -14   8  12        4.38       54.27     54.27 o 
 -13   8  12     5092.35     5324.28    244.96 o 
 -12   8  12      261.88      192.20     64.07 o 
 -11   8  12     2149.32     2386.01    101.83 o 
 -10   8  12      462.98      514.13     57.05 o 
  -9   8  12      750.20      775.00     49.32 o 
  -8   8  12       18.28        0.31     19.82 o 
  -7   8  12     3171.73     3270.24     73.90 o 
  -6   8  12       99.57       69.54     16.00 o 
  -5   8  12      724.21      741.29     31.36 o 
  -4   8  12      117.99      146.17     16.83 o 
  -3   8  12      724.81      742.01     27.58 o 
  -2   8  12       12.38       17.43     12.76 o 
  -1   8  12      306.83      241.23     19.39 o 
   0   8  12      343.58      355.76     21.99 o 
   1   8  12      630.95      564.16     25.60 o 
   2   8  12       14.66       16.82     13.74 o 
   3   8  12     1021.88     1041.86     34.15 o 
   4   8  12      369.40      412.73     27.94 o 
   5   8  12     1337.40     1361.50     37.78 o 
   6   8  12      357.14      350.68     23.78 o 
   7   8  12      684.96      728.61     43.39 o 
 -13   9  12       71.70       64.82     53.51 o 
 -12   9  12        6.53      -14.32     42.21 o 
 -11   9  12      493.48      432.80     54.35 o 
 -10   9  12     1652.64     1649.16     71.37 o 
  -9   9  12     1604.77     1577.22     67.96 o 
  -8   9  12      398.90      396.90     41.38 o 
  -7   9  12     1930.06     2115.99     59.86 o 
  -6   9  12     1320.60     1398.28     49.87 o 
  -5   9  12       27.26       23.30     16.88 o 
  -4   9  12      104.29       95.84     19.15 o 
  -3   9  12     1446.86     1496.16     40.83 o 
  -2   9  12      812.65      859.59     30.31 o 
  -1   9  12     2173.94     2214.06     48.49 o 
   0   9  12     2680.64     2634.62     53.54 o 
   1   9  12      199.24      229.32     21.54 o 
   2   9  12     2065.48     2148.83     49.54 o 
   3   9  12        2.67        9.33     14.72 o 
   4   9  12     1210.95     1255.16     38.62 o 
   5   9  12      678.81      749.26     32.28 o 
   6   9  12      938.65      843.85     46.04 o 
 -12  10  12      187.48      170.70     49.37 o 
 -11  10  12     1224.07     1296.65     67.21 o 
 -10  10  12        8.40       -7.34     26.06 o 
  -9  10  12     5072.12     5227.72    133.99 o 
  -8  10  12      186.34      189.26     35.88 o 
  -7  10  12     1430.39     1399.88     50.68 o 
  -6  10  12       86.05       72.01     22.10 o 
  -5  10  12      499.12      539.02     35.42 o 
  -4  10  12       42.71       42.71     19.13 o 
  -3  10  12     1501.83     1536.11     43.87 o 
  -2  10  12        2.83      -10.42     15.53 o 
  -1  10  12     1034.55     1128.99     37.33 o 
   0  10  12      240.73      236.02     21.22 o 
   1  10  12     1501.69     1470.62     59.47 o 
   2  10  12      185.49      219.52     22.92 o 
   3  10  12      322.26      281.02     25.01 o 
   4  10  12      259.56      265.79     23.62 o 
 -10  11  12      312.71      316.23     42.73 o 
  -9  11  12        6.86        6.58     27.02 o 
  -8  11  12      244.24      275.31     35.69 o 
  -7  11  12       13.73       16.79     21.04 o 
  -6  11  12       33.12       10.39     20.86 o 
  -5  11  12        0.16        2.01     19.84 o 
  -4  11  12       20.70       -3.01     19.79 o 
  -3  11  12      307.54      288.57     25.27 o 
  -2  11  12       56.52       77.36     19.72 o 
  -1  11  12      133.43      142.22     21.76 o 
   0  11  12      320.51      348.07     28.11 o 
   1  11  12      383.41      333.11     30.20 o 
   2  11  12      197.91      252.25     26.45 o 
   3  11  12      337.84      372.17     36.02 o 
  -8  12  12      136.91      156.15     32.68 o 
  -7  12  12      141.35      160.41     28.41 o 
  -6  12  12      713.66      692.17     54.72 o 
  -5  12  12     2103.48     2151.66     65.11 o 
  -4  12  12      334.44      335.51     33.87 o 
  -3  12  12       51.19       60.91     23.59 o 
  -2  12  12      128.03      117.20     23.27 o 
  -1  12  12      522.69      580.41     39.45 o 
   0  12  12       77.60       58.78     35.89 o 
 -17   1  13     2125.85     2261.43    108.16 o 
 -16   1  13      200.41      189.50     42.90 o 
 -15   1  13      365.14      327.34     49.53 o 
 -14   1  13      135.43       36.00     30.90 o 
 -13   1  13      924.30      887.25     93.84 o 
 -12   1  13      310.21      316.10     43.16 o 
 -11   1  13     1770.88     1642.40    126.50 o 
 -10   1  13      782.52      720.10     46.27 o 
  -9   1  13      298.27      270.02     33.19 o 
  -8   1  13      120.19       81.61     25.26 o 
  -7   1  13     5440.02     5317.24    124.51 o 
  -6   1  13       69.07       38.94     24.04 o 
  -5   1  13     6855.14     7032.44     68.21 o 
  -4   1  13       40.60       44.24      8.79 o 
  -3   1  13     1263.41     1306.73     25.28 o 
  -2   1  13     2302.32     2255.47     35.46 o 
  -1   1  13    10120.44     9980.88     95.62 o 
   0   1  13        8.86       15.11      9.91 o 
   1   1  13     3470.69     3432.21     54.67 o 
   2   1  13       54.88       38.34     12.38 o 
   3   1  13        8.64        0.54     11.19 o 
   4   1  13     1968.96     1932.81     41.68 o 
   5   1  13       71.08       79.26     15.12 o 
   6   1  13     1030.91      993.00     33.50 o 
   7   1  13      932.39      934.52     33.81 o 
   8   1  13       10.36       24.43     18.02 o 
 -16   2  13     1735.49     1920.78     97.67 o 
 -15   2  13      291.11      315.32     49.49 o 
 -14   2  13      592.84      495.54     54.24 o 
 -13   2  13      584.26      695.25    123.99 o 
 -12   2  13       59.55       80.65     31.44 o 
 -11   2  13        7.37        9.49     31.73 o 
 -10   2  13      194.55      230.95     31.53 o 
  -9   2  13     1592.32     1687.29     89.65 o 
  -8   2  13      367.38      317.05     41.15 o 
  -7   2  13       83.72       87.88     27.09 o 
  -6   2  13      672.99      718.40     30.45 o 
  -5   2  13       60.27       49.06     10.73 o 
  -4   2  13       17.99       24.36      9.87 o 
  -3   2  13      159.52      147.21     12.72 o 
  -2   2  13     2042.40     2055.45     37.36 o 
  -1   2  13     1349.02     1313.86     27.64 o 
   0   2  13      496.95      497.62     19.39 o 
   1   2  13        6.02       -0.37     10.24 o 
   2   2  13       33.22       31.97     11.90 o 
   3   2  13     1061.81      987.36     29.47 o 
   4   2  13      474.65      513.37     23.53 o 
   5   2  13      272.36      280.69     20.23 o 
   6   2  13     1532.74     1513.84     47.23 o 
   7   2  13     1050.25     1037.88     33.34 o 
   8   2  13      278.12      288.10     31.54 o 
 -16   3  13      330.50      370.79     52.56 o 
 -15   3  13     2270.52     2145.38    100.46 o 
 -14   3  13       30.16       85.95    111.55 o 
 -13   3  13      108.52      128.97     35.95 o 
 -12   3  13      233.98      276.95     41.53 o 
 -11   3  13      435.47      439.30     56.53 o 
 -10   3  13       21.48        7.03     27.83 o 
  -9   3  13     8135.39     8122.70    181.13 o 
  -8   3  13       82.16      116.41     28.39 o 
  -7   3  13     3870.02     3967.99     72.22 o 
  -6   3  13      980.94      961.72     34.91 o 
  -5   3  13      758.74      723.64     45.15 o 
  -4   3  13       26.38        9.61     10.20 o 
  -3   3  13     5304.87     5423.87     63.96 o 
  -2   3  13      647.70      641.07     22.35 o 
  -1   3  13      213.31      235.92     14.97 o 
   0   3  13     1317.10     1312.21     28.46 o 
   1   3  13      280.75      260.94     18.26 o 
   2   3  13      472.11      490.15     21.36 o 
   3   3  13     1485.08     1466.42     33.18 o 
   4   3  13      333.99      341.45     21.08 o 
   5   3  13     1792.22     1811.65     38.46 o 
   6   3  13     1335.91     1338.41     38.50 o 
   7   3  13      111.53      121.41     17.84 o 
   8   3  13     1889.11     1861.67     71.91 o 
 -16   4  13       22.62       30.15     48.99 o 
 -15   4  13      110.30       52.01     51.25 o 
 -14   4  13      250.27      276.62     65.57 o 
 -13   4  13     2444.68     2280.00    145.47 o 
 -11   4  13     1351.65     1391.37    111.55 o 
 -10   4  13      117.74      145.83     45.60 o 
  -9   4  13     1636.97     1534.23     68.10 o 
  -8   4  13      172.29      192.23     27.30 o 
  -7   4  13     2039.32     2075.43     63.49 o 
  -6   4  13       43.63       27.39     12.94 o 
  -5   4  13      977.89      990.01     32.32 o 
  -4   4  13     2251.81     2267.76     37.84 o 
  -3   4  13      455.21      536.23     21.30 o 
  -2   4  13      481.22      457.43     20.54 o 
  -1   4  13       15.61        9.78     10.61 o 
   0   4  13      446.90      427.04     19.03 o 
   1   4  13        6.26        8.24     10.95 o 
   2   4  13      769.82      754.82     26.19 o 
   3   4  13      440.47      397.27     20.86 o 
   4   4  13      171.02      201.07     17.49 o 
   5   4  13      229.67      216.51     18.32 o 
   6   4  13       87.83       82.50     16.47 o 
   7   4  13      251.85      262.25     21.87 o 
 -15   5  13      186.88      191.44     64.82 o 
 -14   5  13     1340.47     1079.33    107.78 o 
 -13   5  13      712.86      660.26     88.94 o 
 -12   5  13      380.00      417.56     73.11 o 
 -11   5  13     2405.45     2297.34    142.45 o 
 -10   5  13     2086.35     1798.38    124.36 o 
  -9   5  13      460.07      480.82     54.53 o 
  -8   5  13       24.68       21.54     16.14 o 
  -7   5  13     1466.58     1492.28     43.87 o 
  -6   5  13      653.37      631.08     25.83 o 
  -5   5  13     4943.06     4859.05     83.63 o 
  -4   5  13     1672.95     1755.11     37.67 o 
  -3   5  13     1386.49     1349.61     31.37 o 
  -2   5  13      100.30       94.62     14.00 o 
  -1   5  13      323.38      319.87     19.24 o 
   0   5  13      289.70      279.84     17.66 o 
   1   5  13     1109.97     1158.05     38.15 o 
   2   5  13     1108.45     1075.93     39.64 o 
   3   5  13     2402.37     2564.98     47.43 o 
   4   5  13      223.80      252.19     20.22 o 
   5   5  13      105.23      105.26     16.82 o 
   6   5  13     1086.26     1121.74     38.70 o 
   7   5  13      782.07      778.12     53.09 o 
 -15   6  13       97.25       79.89     56.53 o 
 -14   6  13        2.15        7.54     43.72 o 
 -13   6  13      397.25      417.56     78.39 o 
 -12   6  13        1.24      -18.84     39.95 o 
 -11   6  13      190.44      161.30     55.78 o 
 -10   6  13       10.33       49.75     43.72 o 
  -9   6  13       24.78       22.89     34.29 o 
  -8   6  13     1317.25     1369.96     53.28 o 
  -7   6  13      181.19      185.20     22.29 o 
  -6   6  13      120.81      151.78     18.93 o 
  -5   6  13      464.77      495.76     25.16 o 
  -4   6  13      131.04      183.31     19.84 o 
  -3   6  13     2016.26     1962.32     40.51 o 
  -2   6  13      440.98      453.23     23.97 o 
  -1   6  13      444.87      428.30     26.76 o 
   0   6  13       14.39       -4.48     11.98 o 
   1   6  13      316.18      327.49     21.34 o 
   2   6  13      166.36      166.16     17.34 o 
   3   6  13       12.51       22.99     13.84 o 
   4   6  13       95.43       86.54     16.13 o 
   5   6  13      203.41      254.39     21.55 o 
   6   6  13        0.90        0.85     14.33 o 
 -14   7  13       35.92       97.23     60.30 o 
 -12   7  13      227.57      147.73     58.79 o 
 -11   7  13      213.28      141.70     57.28 o 
 -10   7  13       95.25       88.94     51.25 o 
  -9   7  13     1853.85     1907.87     72.73 o 
  -8   7  13     1762.86     1801.18     70.63 o 
  -7   7  13     1933.95     1999.63     57.16 o 
  -6   7  13      497.85      503.87     25.83 o 
  -5   7  13      658.12      725.55     29.67 o 
  -4   7  13      128.24      126.29     18.13 o 
  -3   7  13     3304.10     3270.10     58.43 o 
  -2   7  13     1709.67     1738.74     39.60 o 
  -1   7  13      810.35      818.36     29.72 o 
   0   7  13     1289.58     1304.49     56.18 o 
   1   7  13       23.87       17.02     14.96 o 
   2   7  13      208.06      247.60     21.27 o 
   3   7  13      578.59      637.63     35.70 o 
   4   7  13        6.61       12.08     14.39 o 
   5   7  13     1168.15     1173.44     36.01 o 
   6   7  13     2334.11     2409.17     71.56 o 
 -13   8  13      619.17      571.32     91.95 o 
 -12   8  13       15.88       25.63     46.73 o 
 -11   8  13      129.51      156.02     60.30 o 
 -10   8  13       15.99      -19.58     29.72 o 
  -9   8  13      671.91      672.18     49.46 o 
  -8   8  13       44.02       27.33     25.68 o 
  -7   8  13      347.71      424.37     41.47 o 
  -6   8  13     3119.02     3133.66     82.98 o 
  -5   8  13       15.37       17.34     15.72 o 
  -4   8  13     1053.97     1012.96     44.77 o 
  -3   8  13      620.68      615.25     28.45 o 
  -2   8  13      230.80      292.92     22.75 o 
  -1   8  13        6.09        2.91     13.81 o 
   0   8  13     2588.60     2760.52     52.65 o 
   1   8  13      180.41      207.77     21.71 o 
   2   8  13      101.02      101.84     20.26 o 
   3   8  13      385.18      377.42     25.05 o 
   4   8  13      999.06     1049.14     34.66 o 
   5   8  13       36.97       34.11     23.07 o 
 -12   9  13        6.73      -44.47     44.47 o 
 -11   9  13      499.99      386.56     55.16 o 
 -10   9  13       88.47       70.05     30.46 o 
  -9   9  13      565.27      610.75     60.70 o 
  -8   9  13       88.03      102.42     30.89 o 
  -7   9  13      688.01      677.70     44.16 o 
  -6   9  13       37.68       40.24     21.43 o 
  -5   9  13      561.89      551.87     32.60 o 
  -4   9  13      183.43      161.51     23.75 o 
  -3   9  13     1993.99     2110.39     51.52 o 
  -2   9  13      557.58      624.47     30.25 o 
  -1   9  13      875.71      939.45     34.30 o 
   0   9  13     1201.09     1142.92     36.08 o 
   1   9  13     1487.52     1511.25     48.68 o 
   2   9  13      255.81      242.41     23.92 o 
   3   9  13        9.93       -5.16     15.70 o 
 -10  10  13      117.64      119.16     46.03 o 
  -9  10  13      174.35      171.11     37.19 o 
  -8  10  13       27.62        2.05     23.82 o 
  -7  10  13      328.41      341.63     32.47 o 
  -6  10  13     1781.58     1942.10     60.64 o 
  -5  10  13      233.16      254.23     30.13 o 
  -4  10  13      207.44      219.53     30.06 o 
  -3  10  13      118.05      135.86     24.12 o 
  -2  10  13       49.28       29.81     18.23 o 
  -1  10  13        0.14        5.24     16.64 o 
   0  10  13     2293.65     2391.22     53.79 o 
   1  10  13      937.22      962.41     37.57 o 
   2  10  13      334.64      361.20     34.43 o 
  -8  11  13      828.41      768.30     50.97 o 
  -7  11  13      983.38      996.26     47.99 o 
  -6  11  13      551.38      579.62     38.97 o 
  -5  11  13     1756.01     1886.15     62.29 o 
  -4  11  13       47.83       36.97     23.09 o 
  -3  11  13      657.83      684.73     38.69 o 
  -2  11  13      176.30      128.28     24.74 o 
  -1  11  13       13.41       -6.33     24.60 o 
   0  11  13       52.13       41.58     31.82 o 
 -16   0  14      779.97      991.14    109.29 o 
 -15   0  14      211.21      140.95     57.28 o 
 -14   0  14      556.71      539.66     82.16 o 
 -13   0  14     9564.12     9438.84    346.71 o 
 -12   0  14      718.98      828.34     88.94 o 
 -11   0  14       23.20        8.29     40.70 o 
 -10   0  14        2.16        1.51     36.93 o 
  -9   0  14      135.03       86.34     32.84 o 
  -8   0  14      262.90      244.21     55.02 o 
  -7   0  14     3942.13     3488.97    165.06 o 
  -6   0  14     1886.99     2043.33    120.60 o 
  -5   0  14     1144.88     1177.06     44.52 o 
  -4   0  14     5667.55     5643.06     76.96 o 
  -3   0  14        6.67       13.71     12.57 o 
  -2   0  14     5494.10     5620.53     78.47 o 
  -1   0  14     5960.43     5826.66    103.05 o 
   0   0  14     1790.70     1770.52     69.50 o 
   1   0  14      563.80      569.69     33.52 o 
   2   0  14     1954.80     1860.70     55.32 o 
   3   0  14      377.55      427.95     32.25 o 
   4   0  14     7432.66     7334.14    156.82 o 
   5   0  14       47.68       63.74     22.07 o 
   6   0  14      846.88      763.33     62.99 o 
 -15   1  14      659.04      596.15    108.54 o 
 -14   1  14       88.24      118.57     38.81 o 
 -13   1  14     1446.34     1447.05     80.46 o 
 -12   1  14      488.52      499.84     72.36 o 
 -11   1  14      692.58      678.95     58.36 o 
 -10   1  14       91.97       96.16     33.69 o 
  -9   1  14      646.36      639.22     47.27 o 
  -8   1  14      394.07      399.42     37.88 o 
  -7   1  14      545.29      558.42     41.95 o 
  -6   1  14      621.40      655.75     48.74 o 
  -5   1  14      434.54      432.30     24.40 o 
  -4   1  14       59.72       63.54     11.31 o 
  -3   1  14      157.74      155.39     13.04 o 
  -2   1  14      484.37      492.81     20.66 o 
  -1   1  14      116.85      136.58     13.92 o 
   0   1  14       27.87       28.87     11.38 o 
   1   1  14      105.76      106.23     14.30 o 
   2   1  14      503.95      555.90     29.47 o 
   3   1  14     1211.28     1322.45     39.39 o 
   4   1  14       39.95       73.00     16.26 o 
   5   1  14        0.44       12.91     14.99 o 
   6   1  14     2128.65     2139.34     48.26 o 
 -15   2  14      167.81      134.12     41.00 o 
 -14   2  14      874.97      894.51     97.61 o 
 -13   2  14      102.33       32.49     52.01 o 
 -12   2  14      553.59      557.82     54.84 o 
 -11   2  14       95.66       88.13     32.77 o 
 -10   2  14      103.81      139.17     35.20 o 
  -9   2  14     1351.37     1314.22     76.39 o 
  -8   2  14       88.62       67.81     29.84 o 
  -7   2  14      710.52      691.25     52.78 o 
  -6   2  14      137.02      168.75     24.90 o 
  -5   2  14     2560.73     2538.91     47.44 o 
  -4   2  14       68.35       63.66     12.20 o 
  -3   2  14     2446.66     2472.93     40.47 o 
  -2   2  14      400.00      397.28     18.11 o 
  -1   2  14     2122.48     2159.65     37.61 o 
   0   2  14      222.93      240.77     16.64 o 
   1   2  14      648.81      686.97     24.58 o 
   2   2  14      197.68      227.93     17.70 o 
   3   2  14       46.55       50.58     13.76 o 
   4   2  14      190.29      225.94     18.67 o 
   5   2  14      465.79      462.46     25.00 o 
   6   2  14      620.63      608.63     47.14 o 
 -15   3  14       57.45       15.27     32.99 o 
 -14   3  14        1.95       24.87     46.73 o 
 -13   3  14     1931.49     2060.67    139.44 o 
 -12   3  14      193.12      153.01     57.28 o 
 -11   3  14       77.46       33.92     43.72 o 
 -10   3  14      291.89      244.21     60.30 o 
  -9   3  14      212.36      141.28     38.86 o 
  -8   3  14      191.76      172.36     33.59 o 
  -7   3  14        3.92      -17.44     17.44 o 
  -6   3  14      431.92      454.85     47.15 o 
  -5   3  14        8.68       18.62     13.14 o 
  -4   3  14      774.82      756.81     27.68 o 
  -3   3  14       39.60       19.49     11.25 o 
  -2   3  14        0.41        2.37     10.89 o 
  -1   3  14     1015.43     1037.98     26.95 o 
   0   3  14      689.88      748.01     24.19 o 
   1   3  14       40.51       51.08     15.47 o 
   2   3  14      121.44       95.76     14.80 o 
   3   3  14      481.49      447.22     22.60 o 
   4   3  14       42.65       40.99     14.09 o 
   5   3  14        4.40       12.99     13.56 o 
   6   3  14      498.82      517.68     42.24 o 
 -15   4  14      222.93      196.72     65.57 o 
 -14   4  14       11.80        0.00     46.73 o 
 -13   4  14        9.02      -24.12     41.45 o 
 -12   4  14       26.07       29.40     45.22 o 
 -11   4  14     1669.15     1649.89    122.86 o 
 -10   4  14      370.00      560.01     80.65 o 
  -9   4  14     4933.86     5000.18    222.35 o 
  -8   4  14       53.93       50.69     27.56 o 
  -7   4  14     1728.80     1737.92     48.13 o 
  -6   4  14     2003.71     2045.59     63.84 o 
  -5   4  14     1972.86     2052.81     46.84 o 
  -4   4  14      131.68      180.07     18.18 o 
  -3   4  14     2388.24     2447.71     49.62 o 
  -2   4  14       79.67       73.65     13.25 o 
  -1   4  14       12.41       21.20     11.98 o 
   0   4  14      964.46      993.70     28.75 o 
   1   4  14      588.27      626.62     24.59 o 
   2   4  14       57.13       55.26     13.80 o 
   3   4  14      656.41      711.11     32.08 o 
   4   4  14       32.04       32.89     14.12 o 
   5   4  14      335.57      353.25     22.67 o 
   6   4  14     2327.61     2371.92     78.45 o 
 -14   5  14      692.17      730.35     99.49 o 
 -13   5  14        3.32      -21.10     41.45 o 
 -12   5  14      244.74      255.51     66.33 o 
 -11   5  14      238.35      198.23     64.07 o 
 -10   5  14      311.57      307.52     69.34 o 
  -9   5  14      227.55      311.29     67.08 o 
  -8   5  14       18.11       17.91     23.50 o 
  -7   5  14      433.43      455.48     31.67 o 
  -6   5  14      231.39      248.44     24.40 o 
  -5   5  14        1.73       19.95     14.93 o 
  -4   5  14     1074.77     1002.16     35.00 o 
  -3   5  14      527.91      563.13     32.63 o 
  -2   5  14      128.86      162.44     19.47 o 
  -1   5  14      137.78      145.20     15.92 o 
   0   5  14       53.22       63.10     13.84 o 
   1   5  14       14.26       26.02     12.97 o 
   2   5  14      249.38      243.21     19.93 o 
   3   5  14        1.40        8.65     13.54 o 
   4   5  14       41.77       40.94     15.52 o 
   5   5  14      321.40      310.61     32.66 o 
 -13   6  14       81.01       61.81     52.76 o 
 -12   6  14      422.53      403.24     77.63 o 
 -11   6  14     1002.39      977.57    106.27 o 
 -10   6  14      693.85      682.12     88.94 o 
  -9   6  14     1289.55     1387.60    119.84 o 
  -8   6  14       53.69       36.28     26.50 o 
  -7   6  14     1155.55     1074.66     49.17 o 
  -6   6  14        9.22       14.92     15.04 o 
  -5   6  14     1555.36     1583.84     42.93 o 
  -4   6  14      466.12      457.68     30.08 o 
  -3   6  14     1781.77     1798.01     43.62 o 
  -2   6  14       21.30       23.69     14.41 o 
  -1   6  14      868.87      927.39     32.08 o 
   0   6  14      226.07      227.54     20.48 o 
   1   6  14      332.06      334.28     23.44 o 
   2   6  14      157.55      209.48     25.10 o 
   3   6  14      269.39      293.17     22.14 o 
   4   6  14        7.76       -0.29     19.01 o 
 -13   7  14     1012.66      789.14    100.24 o 
 -12   7  14       29.59       16.58     48.24 o 
 -11   7  14       53.63       40.70     48.99 o 
 -10   7  14      367.24      356.51     77.63 o 
  -9   7  14       48.69       31.40     44.85 o 
  -8   7  14      168.99      158.34     32.60 o 
  -7   7  14      601.28      593.18     36.15 o 
  -6   7  14      139.58      111.99     19.75 o 
  -5   7  14      150.32      133.98     20.47 o 
  -4   7  14       55.64       62.60     18.37 o 
  -3   7  14       40.85       16.35     15.40 o 
  -2   7  14     2457.69     2624.13     58.07 o 
  -1   7  14       13.23       21.92     14.90 o 
   0   7  14       14.34       11.53     14.85 o 
   1   7  14        0.14      -15.21     15.21 o 
   2   7  14        2.92       -1.87     13.85 o 
   3   7  14       21.71       24.64     15.31 o 
 -11   8  14      405.09      440.93     82.16 o 
 -10   8  14       98.91       94.97     60.30 o 
  -9   8  14     1499.33     1481.68     81.93 o 
  -8   8  14      342.58      369.09     42.13 o 
  -7   8  14      286.36      269.76     34.04 o 
  -6   8  14       11.59       16.60     18.41 o 
  -5   8  14       56.05       31.92     17.97 o 
  -4   8  14       25.98       33.42     17.78 o 
  -3   8  14     4237.45     4257.18     72.22 o 
  -2   8  14      325.40      330.50     25.10 o 
  -1   8  14     4101.85     4143.25     67.75 o 
   0   8  14     2257.25     2377.16     57.13 o 
   1   8  14       40.14       35.52     17.71 o 
   2   8  14        8.48       17.07     21.74 o 
 -10   9  14     1257.13     1541.53     92.74 o 
  -9   9  14       34.36       -7.90     27.15 o 
  -8   9  14        1.07      -14.31     23.51 o 
  -7   9  14       46.82       44.21     25.67 o 
  -6   9  14     3311.38     3386.38     92.47 o 
  -5   9  14      211.48      226.45     26.68 o 
  -4   9  14     2301.89     2324.71     61.02 o 
  -3   9  14     4102.86     4065.63     83.57 o 
  -2   9  14      156.97      142.83     21.21 o 
  -1   9  14     1016.17     1069.47     38.65 o 
   0   9  14      964.18     1022.59     44.24 o 
   1   9  14     1124.14     1194.36     52.44 o 
  -7  10  14      592.48      576.63     52.87 o 
  -6  10  14       52.96       53.45     23.63 o 
  -5  10  14     1114.37     1199.95     68.06 o 
  -4  10  14      118.99      141.49     25.70 o 
  -3  10  14      552.04      558.51    129.51 o 
  -2  10  14      186.42      269.74     37.43 o 
 -14   1  15      194.56      220.51     91.58 o 
 -13   1  15     7084.58     7121.47    203.54 o 
 -12   1  15      136.33      101.29     36.16 o 
 -11   1  15       10.80       -7.97     28.95 o 
 -10   1  15      226.43      254.32     43.43 o 
  -9   1  15       27.57        0.31     32.41 o 
  -8   1  15       16.01       39.13     48.61 o 
  -7   1  15     2780.52     2577.72    143.96 o 
  -6   1  15     1045.42     1107.21     97.98 o 
  -5   1  15      818.13      842.57     42.75 o 
  -4   1  15     6223.91     6380.62     70.77 o 
  -3   1  15     2776.27     2674.09     41.79 o 
  -2   1  15       86.22       79.27     12.19 o 
  -1   1  15     1123.01     1058.76     28.43 o 
   0   1  15      196.67      215.98     18.49 o 
   1   1  15      305.94      304.04     20.91 o 
   2   1  15      609.78      639.52     27.20 o 
   3   1  15      710.31      720.98     30.35 o 
   4   1  15      282.90      268.00     22.39 o 
 -14   2  15       85.06       43.69     33.91 o 
 -13   2  15     1250.99      959.49    102.51 o 
 -12   2  15     1926.94     2115.69    140.95 o 
 -11   2  15       26.19       39.95     46.73 o 
 -10   2  15     1259.64     1496.89    118.33 o 
  -9   2  15      101.62       63.31     45.98 o 
  -8   2  15      498.59      496.74     55.11 o 
  -7   2  15      226.06      243.45     59.54 o 
  -6   2  15      973.03      862.14     56.57 o 
  -5   2  15       10.47       13.59     20.01 o 
  -4   2  15       30.78       43.81     13.19 o 
  -3   2  15       59.20       63.78     13.50 o 
  -2   2  15     1087.90     1030.20     28.86 o 
  -1   2  15      171.81      152.02     15.26 o 
   0   2  15       19.77       20.29     12.86 o 
   1   2  15       15.84       14.89     12.89 o 
   2   2  15      860.80      858.45     30.33 o 
   3   2  15      159.35      162.45     18.61 o 
   4   2  15      139.49      135.58     24.33 o 
 -14   3  15      728.01      789.90    103.26 o 
 -13   3  15       24.66       -9.04     45.98 o 
 -12   3  15        1.57      -32.41     42.96 o 
 -11   3  15     1223.15     1341.62    116.83 o 
 -10   3  15      103.94       37.69     48.24 o 
  -9   3  15      903.55      905.22     95.72 o 
  -8   3  15      899.63      979.08     97.23 o 
  -7   3  15        7.81       49.41     34.83 o 
  -6   3  15     1641.02     1581.62     56.36 o 
  -5   3  15     1560.97     1558.00     42.00 o 
  -4   3  15      176.34      174.77     18.99 o 
  -3   3  15     2704.86     2722.68     45.00 o 
  -2   3  15      458.42      447.74     21.62 o 
  -1   3  15      365.42      389.54     21.11 o 
   0   3  15     1461.19     1590.71     47.86 o 
   1   3  15      554.89      569.99     27.70 o 
   2   3  15       25.26       21.78     13.78 o 
   3   3  15      386.38      410.23     23.08 o 
   4   3  15      171.83      202.90     30.59 o 
 -13   4  15       87.01       75.37     52.76 o 
 -12   4  15       26.05       67.08     52.76 o 
 -11   4  15      160.76      111.55     55.02 o 
 -10   4  15       79.71       83.66     50.50 o 
  -9   4  15       34.48      -18.84     42.96 o 
  -8   4  15        0.12        2.26     43.72 o 
  -7   4  15       10.90        6.06     30.08 o 
  -6   4  15      275.10      280.40     28.12 o 
  -5   4  15     1697.33     1731.98     55.98 o 
  -4   4  15      111.25      135.65     18.82 o 
  -3   4  15     1479.83     1474.07     37.37 o 
  -2   4  15      673.35      673.08     26.41 o 
  -1   4  15       53.69       42.86     13.97 o 
   0   4  15      793.51      843.34     31.32 o 
   1   4  15      822.46      882.90     35.68 o 
   2   4  15       10.63       18.52     14.07 o 
   3   4  15       86.59       83.65     18.11 o 
 -12   5  15      222.02      148.48     64.82 o 
 -11   5  15      306.07      257.77     69.34 o 
 -10   5  15       79.13      125.87     55.02 o 
  -9   5  15     1496.69     1315.24    117.58 o 
  -8   5  15       91.45       32.41     45.98 o 
  -7   5  15     1000.48      927.89     57.17 o 
  -6   5  15     1966.98     2114.77     60.91 o 
  -5   5  15     1533.75     1522.45     43.73 o 
  -4   5  15      347.30      357.85     27.24 o 
  -3   5  15      452.03      480.36     26.68 o 
  -2   5  15       54.42       41.56     14.34 o 
  -1   5  15      265.45      246.75     18.96 o 
   0   5  15     1314.05     1400.64     48.34 o 
   1   5  15     1855.72     1989.30     46.15 o 
   2   5  15     2848.94     3035.30     86.42 o 
   3   5  15        7.07       -9.20     21.12 o 
 -12   6  15        3.70       27.13     48.99 o 
 -11   6  15      292.34      284.15     73.86 o 
 -10   6  15      439.80      395.70     79.14 o 
  -9   6  15       88.71       61.05     48.99 o 
  -8   6  15      263.71      256.26     67.08 o 
  -7   6  15      853.52      962.65     78.25 o 
  -6   6  15        0.88       -3.40     19.47 o 
  -5   6  15      109.71      146.67     20.95 o 
  -4   6  15      146.97      167.20     22.29 o 
  -3   6  15      514.33      535.71     36.96 o 
  -2   6  15      224.70      235.14     22.72 o 
  -1   6  15      856.44      890.29     32.53 o 
   0   6  15       11.02       15.04     15.58 o 
   1   6  15       73.15       77.28     17.87 o 
   2   6  15       59.52       67.34     24.41 o 
 -10   7  15      234.30      284.91     74.62 o 
  -9   7  15     1150.03     1284.34    120.60 o 
  -8   7  15      956.93      931.80     57.55 o 
  -7   7  15       18.79       -9.90     20.42 o 
  -6   7  15      607.20      659.51     40.04 o 
  -5   7  15       62.28       72.06     19.72 o 
  -4   7  15        1.98       -3.06     16.92 o 
  -3   7  15     2451.59     2501.56     59.04 o 
  -2   7  15      255.15      312.69     25.07 o 
  -1   7  15     2954.66     3203.70     67.27 o 
   0   7  15     1356.42     1412.69     87.38 o 
   1   7  15      127.95       91.58     26.27 o 
  -9   8  15       47.05       74.62     59.54 o 
  -8   8  15      113.78      137.41     30.68 o 
  -7   8  15       24.37        4.93     23.87 o 
  -6   8  15      212.84      201.98     29.44 o 
  -5   8  15       11.49       21.29     19.31 o 
  -4   8  15      233.91      260.34     34.92 o 
  -3   8  15     2402.76     2380.97     58.66 o 
  -2   8  15      842.39      912.65     36.86 o 
  -1   8  15      577.70      558.13     39.73 o 
 -12   0  16      683.99      609.76     85.17 o 
 -11   0  16       20.75      -42.96     42.96 o 
 -10   0  16     2945.16     3039.00    169.59 o 
  -9   0  16       10.43       -2.26     45.22 o 
  -4   0  16     9672.64    10188.79    351.99 o 
  -3   0  16     6250.08     6214.81    124.82 o 
  -2   0  16       61.66       84.01     19.80 o 
  -1   0  16       21.54       28.93     17.72 o 
   0   0  16      295.00      278.72     28.96 o 
   1   0  16      228.25      202.57     25.57 o 
   2   0  16     1132.02     1074.99     62.64 o 
 -12   1  16      546.57      687.39     91.95 o 
 -11   1  16       98.97       61.05     51.25 o 
 -10   1  16      401.79      462.03     76.88 o 
  -9   1  16       16.62       53.51     45.98 o 
  -8   1  16        1.09       30.90     42.21 o 
  -7   1  16      944.56     1025.06     99.49 o 
  -6   1  16     1438.77     1431.02     93.84 o 
  -5   1  16        1.98       -1.79     24.88 o 
  -4   1  16       21.11       13.03     22.45 o 
  -3   1  16      157.81      138.27     18.01 o 
  -2   1  16      167.15      189.87     18.34 o 
  -1   1  16        8.25        7.86     12.53 o 
   0   1  16       53.02       39.11     13.48 o 
   1   1  16       15.34       13.30     13.44 o 
   2   1  16       70.24      106.21     21.17 o 
 -12   2  16        8.20       12.06     46.73 o 
 -11   2  16      164.40      116.83     59.54 o 
 -10   2  16      189.08      140.95     58.04 o 
  -9   2  16      165.54      113.06     54.27 o 
  -8   2  16     1748.90     1940.83    131.90 o 
  -7   2  16       55.65        1.62     56.91 o 
  -6   2  16       65.09      118.86     39.96 o 
  -5   2  16       93.59       52.66     24.08 o 
  -4   2  16      129.08      158.83     23.99 o 
  -3   2  16     2115.17     2148.07     39.21 o 
  -2   2  16     2714.16     2911.28     48.93 o 
  -1   2  16      220.22      220.60     20.30 o 
   0   2  16      805.97      851.90     30.81 o 
   1   2  16      108.65      131.90     18.14 o 
 -11   3  16       40.52       59.54     52.01 o 
 -10   3  16       12.04      -10.55     42.96 o 
  -9   3  16      109.69      146.98     60.30 o 
  -8   3  16       30.74       40.70     47.48 o 
  -7   3  16       92.98      119.30     39.88 o 
  -6   3  16      493.87      476.58     55.95 o 
  -5   3  16      414.50      406.91     36.59 o 
  -4   3  16        6.20      -14.66     14.66 o 
  -3   3  16      820.49      842.68     31.38 o 
  -2   3  16      166.84      172.06     17.75 o 
  -1   3  16        6.93        4.10     13.33 o 
   0   3  16     1527.02     1607.67     39.84 o 
   1   3  16       46.15       41.55     16.75 o 
 -11   4  16     1451.29     1368.00    125.87 o 
 -10   4  16       13.23      -16.58     45.98 o 
  -9   4  16      221.62      202.00     64.82 o 
  -8   4  16      478.39      501.22     82.91 o 
  -7   4  16      378.47      327.25     53.26 o 
  -6   4  16      890.39      879.52     56.99 o 
  -5   4  16     2279.27     2290.68     71.01 o 
  -4   4  16      809.93      792.11     32.51 o 
  -3   4  16      127.03      118.87     19.85 o 
  -2   4  16      338.41      360.60     21.91 o 
  -1   4  16      908.24      903.07     38.66 o 
   0   4  16     1208.51     1298.74     50.97 o 
 -10   5  16       14.19      -32.41     44.47 o 
  -9   5  16       47.26       -6.03     46.73 o 
  -8   5  16        3.47       12.43     34.91 o 
  -7   5  16       77.75       79.81    108.16 o 
  -6   5  16      372.27      430.13     38.99 o 
  -5   5  16      270.37      303.53     28.38 o 
  -4   5  16      109.31       98.67     20.33 o 
  -3   5  16      967.43     1044.54     37.98 o 
  -2   5  16      619.04      658.06     37.63 o 
  -1   5  16      691.67      742.11     41.51 o 
  -8   6  16       25.43       16.45     37.29 o 
  -7   6  16      254.86      262.75     41.41 o 
  -6   6  16     1606.85     1648.55     57.38 o 
  -5   6  16      271.85      286.42     51.46 o 
  -4   6  16       21.38        7.26     17.93 o 
  -3   6  16       58.99       64.90     18.58 o 
  -2   6  16      130.62      100.43     21.77 o 
  -9   1  17      456.07      376.86     76.13 o 
  -8   1  17       32.92       31.29     35.13 o 
  -4   1  17      445.71      412.54     54.00 o 
  -3   1  17     2579.62     2689.94     81.52 o 
  -2   1  17      367.61      436.38     29.66 o 
  -8   2  17        4.31        8.08     45.98 o 
  -7   2  17      149.67      154.91     47.86 o 
  -6   2  17        7.95       12.44     34.11 o 
  -5   2  17       19.10        1.54     62.94 o 
  -4   2  17       91.38      154.68     30.33 o 
  -3   2  17      185.78      251.70     32.84 o 
  -7   3  17       27.18      -32.08     32.08 o 
  -6   3  17       37.52       68.52     37.64 o 
  -5   3  17       76.17       51.91     26.20 o 
  -4   3  17        4.29      -22.73     22.73 o 
                                                 
